# Supplementary material for: Identification of new biomarkers for Acute Respiratory Distress Syndrome by expression-based genome-wide association study
Source: BMC Pulm Med. 2015 Aug 19;15:95. doi: 10.1186/s12890-015-0088-x (PMC4545360; doi:10.1186/s12890-015-0088-x)
Supplement: Additional file 1: — Table S1. Detailed representation of data obtained from GEO. ARDS gene expression submissions were retrieved from GEO using two terms “Acute lung injury” and “Lung injury”, which resulted in 23 and 25 data sets, respectively. These 48 entries were filtered down to 31 entries according to conditions described in Methods. The reason for filtering out an experiment is provided. (XLSX 16 kb) [file 12890_2015_88_MOESM1_ESM.xlsx]

## Sheet: Sheet1
	GEO	ID	Citation	Platform	Species/Tissue	Time	Sham	MV/CS	LPS	MV+LPS	RSV	Chem	Xray	Distant	Shock	Number of experimental settings	Number of ALI samples	Total number of GEO samples
	Retrieved with the term "Acute lung injury"
	GSE	1541	dos Santos et al	AFFY	Hs/A549 parenchymal cells	1h/4h	2/2	2/2	2/2							Did not pass n ≥ 3 per condition filtering
	GSE	1871	Jacobson et al	AFFY	Mm/whole lung	24h	3		3							1	3	6
	GSE	2411	Altemeier et al	AFFY	Mm/whole lung	4-6h	6	6	6	6						3	18	24
	GSE	2565	Sciuto et al	AFFY	Mm/whole lung	8h	6					6				1	6	12
	GSE	3037	Silva et al	AFFY	Hs/peripheral blood neutrophils	1h	8		8							1	8	16
	GSE	6332	Feinman et al	AFFY	Rn/whole lung	1.5h	3								3	1	3	6
	GSE	9368	Hong et al	AFFY	Mm/whole lung	4h	3	3								1	3	6
	GSE	11434	Wray et al	AFFY	Mm/whole lung	3h	5	5								1	5	10
	GSE	14525	Mirzapoiazova et al	AFFY	Mm/whole lung	4h	3	3								1	3	6
	GSE	17355	Aggarwal et al	ILLUM	Mm/whole lung	24h,4d,10d	3/3/3		3/3/3							3	9	18
	GSE	18341	Smith et al	AFFY	Mm 3, 16 wk/whole lung	2h	4/4	3/4	4/4	3/4						6	22	30
																19	80	134
	Additional files retrieved with the term "Lung injury"
	GSE	1034	Bowman et al	Qiagen	Rn/whole lung	3h	6								3	Custom microarray platform
	GSE	1888	Dillman et al	AFFY	Rn/whole lung	6h	4					4				1	4	8
	GSE	1935	Simon et al	AFFY	Cf/whole lung	5h	6	6								1	6	12
	GSE	2635	Dolinay et al	GE/Amersh	Mm/whole lung	3h	3	3	5							Custom microarray platform
	GSE	4215	Dolinay et al	GE/Amersh	Mm/whole lung	3h	4	3	5	5						Custom microarray platform
	GSE	4231	Lewis et al	UCSC	Mm/pooled whole lung	7d	4					5				Custom microarray platform
	GSE	6730	Hassoun et al	AFFY	Mm/whole lung	6h,36h	5							3/3		2	6	14
	GSE	7041	Nonas et al	AFFY	Rn/whole lung	2h	3	3								1	3	6
	GSE	7742	Dolinay et al	GE/Amersh	Mm/whole lung	8h	3	4								Custom microarray platform
	GSE	11662	Meyer et al	AFFY	Mm/whole lung	4h	3	3								1	3	6
	GSE	17268	Giangreco et al	AGIL	Mm/whole trachea	3d	5					5				Custom microarray platform
	GSE	18170	CornMinor et al	AGIL	Mm/whole lung	-	3				3					Custom microarray platform
	GSE	22531	Sammani et al	AFFY	Rn/whole lung	4h	3							3		1	3	6
	GSE	25295	Mathew et al	AFFY	Mm/whole lung	6wk	4						3			1	3	7
	GSE	27128	Eltzschig et al	AFFY	Hs/airway epithelial Calu-3 cells	24h	3	3								1	3	6
	GSE	29920	Tamas et al	ILLUM	Mm/whole lung	8h	3	5								1	5	8
	GSE	36422	Dukes et al	Wistar	Mm/whole lung	2d	5						5			Custom microarray platform
	GSE	38053	Frank et al	AFFY	Mm/whole lung	4h,24h	3/3		3/3							2	6	12
	GSE	40180	dos Santos et al	ILLUM	Mm/whole lung	28h	5		5							Confused sample labeling (i.e. lung sample asigned to liver tissue)
	GSE	58169	Spassov et al	AFFY	Mm//whole lung	6h	5	5								Spontaneous breathing with chemicaly modified air
																12	42	85
															Total	31	122	219
