# Supplementary material for: Identification of new biomarkers for Acute Respiratory Distress Syndrome by expression-based genome-wide association study
Source: BMC Pulm Med. 2015 Aug 19;15:95. doi: 10.1186/s12890-015-0088-x (PMC4545360; doi:10.1186/s12890-015-0088-x)
Supplement: Additional file 2: — Table S2. Chi-square values of cross-referenced genes. Given that different microarray platforms have multiple probes for a single gene, the cross-referencing of such platforms generates numerous combinations of expression values for a given gene (32160 in this study). Chi-square value was calculated for each of these combinations and combination with the best chi-square value for a given gene was retained, which resulted in 3152 unique gene entries. These genes were linked to human genome and plotted against their location (Fig. 1). (XLS 185 kb) [file 12890_2015_88_MOESM2_ESM.xlsx]

## Sheet: 31_xprmts_for_making_graph_full
Gene Title	Symbol	X2 p	Chrom. location
interleukin 1 receptor, type II	IL1R2	4.42111e-19	2q12
interleukin 1, beta	IL1B	3.37725e-17	2q14
C-type lectin domain family 4, member D	CLEC4D	3.66947e-17	12p13.31
CD300 molecule-like family member f	CD300LF	2.31026e-16	17q25.1
C-type lectin domain family 4, member E	CLEC4E	4.45882e-14	12p13.31
serpin peptidase inhibitor, clade E (nexin, plasminogen activator inhibitor type 1), member 1	SERPINE1	9.59451e-14	7q21.3-q22
Leukocyte immunoglobulin-like receptor, subfamily B (with TM and ITIM domains), member 4	LILRB4	1.08913e-12	19q13.4
S100 calcium binding protein A9	S100A9	3.57112e-12	1q21
chemokine (C-C motif) receptor 1	CCR1	3.57112e-12	3p21
chemokine (C-X-C motif) ligand 2	CXCL2	3.57112e-12	4q21
interleukin 6 (interferon, beta 2)	IL6	3.57112e-12	7p21
plasminogen activator, urokinase receptor	PLAUR	3.57112e-12	19q13
CCR4 carbon catabolite repression 4-like (S. cerevisiae)	CCRN4L	9.11381e-12	4q31.1
cholesterol 25-hydroxylase	CH25H	9.11381e-12	10q23
nuclear factor, interleukin 3 regulated	NFIL3	2.9792e-11	9q22
S100 calcium binding protein A8	S100A8	1.04692e-10	1q21
matrix metallopeptidase 8 (neutrophil collagenase)	MMP8	1.04692e-10	11q22.3
suppressor of cytokine signaling 3	SOCS3	1.04692e-10	17q25.3
B-cell CLL/lymphoma 3	BCL3	2.77568e-10	19q13.1-q13.2
v-maf musculoaponeurotic fibrosarcoma oncogene homolog F (avian)	MAFF	2.77568e-10	22q13.1
thrombospondin 1	THBS1	2.10151e-09	15q15
ras homolog gene family, member U	RHOU	8.80088e-09	1q42.11-q42.3
chemokine (C-X-C motif) ligand 3	CXCL3	1.366e-08	4q21
growth arrest and DNA-damage-inducible, gamma	GADD45G	1.93023e-08	9q22.1-q22.2
sphingosine kinase 1	SPHK1	1.93023e-08	17q25.2
SAM domain, SH3 domain and nuclear localization signals 1	SAMSN1	1.93023e-08	21q11
zinc finger protein 36, C3H type, homolog (mouse)	ZFP36	2.723e-08	19q13.1
chemokine (C-X-C motif) ligand 1 (melanoma growth stimulating activity, alpha)	CXCL1	4.40822e-08	4q21
Cyclin-dependent kinase inhibitor 1A (p21, Cip1)	CDKN1A	4.40822e-08	6p21.2
arginase, type II	ARG2	4.40822e-08	14q24.1
chemokine (C-C motif) ligand 3	CCL3	4.40822e-08	17q12
jun B proto-oncogene	JUNB	4.40822e-08	19p13.2
phospholipase A2, group VII (platelet-activating factor acetylhydrolase, plasma)	PLA2G7	4.48192e-08	6p21.2-p12
AT rich interactive domain 5A (MRF1-like)	ARID5A	1.20486e-07	2q11.2
secretory leukocyte peptidase inhibitor	SLPI	3.08893e-07	20q12
apolipoprotein L domain containing 1	APOLD1	3.6337e-07	12p13.1
colony stimulating factor 2 receptor, beta, low-affinity (granulocyte-macrophage)	CSF2RB	4.74936e-07	22q13.1
formyl peptide receptor 2	FPR2	4.75727e-07	19q13.3-q13.4
adrenomedullin	ADM	6.34237e-07	11p15.4
oncostatin M receptor	OSMR	7.357e-07	5p13.1
triggering receptor expressed on myeloid cells 1	TREM1	7.357e-07	6p21.1
tumor necrosis factor, alpha-induced protein 3	TNFAIP3	7.357e-07	6q23
colony stimulating factor 3 receptor (granulocyte)	CSF3R	1.72075e-06	1p35-p34.3
toll-like receptor 2	TLR2	1.72075e-06	4q32
GTP binding protein overexpressed in skeletal muscle	GEM	1.72075e-06	8q13-q21
leukocyte immunoglobulin-like receptor, subfamily B (with TM and ITIM domains), member 3	LILRB3	2.71427e-06	19q13.4
MAX dimerization protein 1	MXD1	3.18754e-06	2p13-p12
tubulin, beta 6	TUBB6	3.18754e-06	18p11.21
solute carrier family 26, member 4	SLC26A4	3.87949e-06	7q31
tumor necrosis factor receptor superfamily, member 12A	TNFRSF12A	3.87949e-06	16p13.3
ADAM metallopeptidase with thrombospondin type 1 motif, 4	ADAMTS4	6.52736e-06	1q21-q23
nuclear factor of kappa light polypeptide gene enhancer in B-cells inhibitor, zeta	NFKBIZ	6.52736e-06	3p12-q12
CD14 molecule	CD14	7.21268e-06	5q22-q32|5q31.1
early growth response 1	EGR1	7.21268e-06	5q31.1
v-myc myelocytomatosis viral oncogene homolog (avian)	MYC	7.21268e-06	8q24.21
lipocalin 2	LCN2	7.21268e-06	9q34
mitogen-activated protein kinase kinase kinase 8	MAP3K8	7.21268e-06	10p11.23
transglutaminase 1 (K polypeptide epidermal type I, protein-glutamine-gamma-glutamyltransferase)	TGM1	7.21268e-06	14q11.2
heme oxygenase (decycling) 1	HMOX1	7.21268e-06	22q12|22q13.1
TIMP metallopeptidase inhibitor 1	TIMP1	7.21268e-06	Xp11.3-p11.23
chemokine (C-X-C motif) ligand 5	CXCL5	8.18817e-06	4q13.3
FYN binding protein	FYB	9.30768e-06	5p13.1
ring finger protein 19B	RNF19B	1.47539e-05	1p35.1
zinc finger CCCH-type containing 12A	ZC3H12A	1.71737e-05	1p34.3
sorting nexin 10	SNX10	1.91398e-05	7p15.2
mucosa associated lymphoid tissue lymphoma translocation gene 1	MALT1	2.11816e-05	18q21
immunoresponsive 1 homolog (mouse)	IRG1	2.18818e-05	13q22.3
ERBB receptor feedback inhibitor 1	ERRFI1	2.35558e-05	1p36
guanine deaminase	GDA	2.59391e-05	9q21.13
myeloid differentiation primary response gene (88)	MYD88	3.82947e-05	3p22
chemokine (C-X-C motif) ligand 9	CXCL9	3.82947e-05	4q21
solute carrier family 39 (zinc transporter), member 14	SLC39A14	3.82947e-05	8p21.3
solute carrier family 15, member 3	SLC15A3	3.82947e-05	11q12.2
RAB20, member RAS oncogene family	RAB20	3.82947e-05	13q34
metallothionein 2A	MT2A	4.5371e-05	16q13
coagulation factor III (thromboplastin, tissue factor)	F3	6.493e-05	1p22-p21
activating transcription factor 3	ATF3	6.493e-05	1q32.3
pleckstrin	PLEK	6.493e-05	2p13.3
interleukin 1 receptor antagonist	IL1RN	6.493e-05	2q14.2
amphiregulin	AREG	6.493e-05	4q13-q21
chemokine (C-X-C motif) ligand 10	CXCL10	6.493e-05	4q21
lipopolysaccharide-induced TNF factor	LITAF	6.493e-05	16p13.13
chemokine (C-C motif) ligand 4	CCL4	6.493e-05	17q12
major facilitator superfamily domain containing 2A	MFSD2A	7.0403e-05	1p34.2
CD177 molecule	CD177	8.54963e-05	19q13.2
pentraxin 3, long	PTX3	9.09193e-05	3q25
formyl peptide receptor 1	FPR1	9.09193e-05	19q13.4
chemokine (C-C motif) receptor-like 2	CCRL2	0.000166105	3p21
tumor necrosis factor (ligand) superfamily, member 9	TNFSF9	0.000166105	19p13.3
neutrophil cytosolic factor 4, 40kDa	NCF4	0.000166105	22q13.1
Family with sequence similarity 26, member F	FAM26F	0.000220105	6q22.1
aspartic peptidase, retroviral-like 1	ASPRV1	0.000289497	2p13.3
CTP synthase	CTPS	0.000297655	1p34.1
FK506 binding protein 5	FKBP5	0.000297655	6p21.31
baculoviral IAP repeat-containing 3	BIRC3	0.000297655	11q22
caspase 4, apoptosis-related cysteine peptidase	CASP4	0.000297655	11q22.2-q22.3
Mediterranean fever	MEFV	0.000297655	16p13.3
regulator of calcineurin 1	RCAN1	0.000321848	21q22.1-q22.2|21q22.12
olfactomedin 4	OLFM4	0.000373274	13q14.3
phosphoinositide-3-kinase, regulatory subunit 5	PIK3R5	0.000373274	17p13.1
selectin P (granule membrane protein 140kDa, antigen CD62)	SELP	0.000463581	1q22-q25
selectin L	SELL	0.000463581	1q23-q25
interleukin 1, alpha	IL1A	0.000463581	2q14
Superoxide dismutase 2, mitochondrial	SOD2	0.000463581	6q25.3
nuclear factor of kappa light polypeptide gene enhancer in B-cells inhibitor, alpha	NFKBIA	0.000463581	14q13
GTP cyclohydrolase 1	GCH1	0.000463581	14q22.1-q22.2
immunoglobulin superfamily, member 6	IGSF6	0.000463581	16p12.2
matrix metallopeptidase 9 (gelatinase B, 92kDa gelatinase, 92kDa type IV collagenase)	MMP9	0.000463581	20q11.2-q13.1
basic helix-loop-helix family, member e40	BHLHE40	0.000477277	3p26
TRAF-interacting protein with forkhead-associated domain	TIFA	0.000503273	4q25
chemokine (C-C motif) ligand 20	CCL20	0.000521305	2q33-q37
myeloid cell nuclear differentiation antigen	MNDA	0.000651047	1q22
serum amyloid A1	SAA1	0.000687299	11p15.1
ring finger protein 149	RNF149	0.000853539	2q11.2
strawberry notch homolog 2 (Drosophila)	SBNO2	0.00085665	19p13.3
leucine-rich alpha-2-glycoprotein 1	LRG1	0.00092301	19p13.3
solute carrier family 7, (cationic amino acid transporter, y+ system) member 11	SLC7A11	0.00112741	4q28-q32
ADAM metallopeptidase domain 8	ADAM8	0.00112741	10q26.3
methyl-CpG binding domain protein 1	MBD1	0.00112741	18q21
inositol 1,4,5-trisphosphate 3-kinase C	ITPKC	0.00129258	19q13.1
insulin-like growth factor 2 mRNA binding protein 2	IGF2BP2	0.00129797	3q27.2
folliculin interacting protein 2	FNIP2	0.00138993	4q32.1
PML-RARA regulated adaptor molecule 1	PRAM1	0.00138993	19p13.2
NOP58 ribonucleoprotein homolog (yeast)	NOP58	0.00147278	2q33.1
epiregulin	EREG	0.00182621	4q13.3
TNFAIP3 interacting protein 1	TNIP1	0.00182621	5q32-q33.1
chemokine (C-C motif) ligand 17	CCL17	0.00182621	16q13
interleukin 17 receptor A	IL17RA	0.00216654	22q11.1
CD274 molecule	CD274	0.00227329	9p24
hexokinase 2	HK2	0.00252586	2p13
CCAAT/enhancer binding protein (C/EBP), delta	CEBPD	0.00252586	8p11.2-p11.1
prostaglandin-endoperoxide synthase 2 (prostaglandin G/H synthase and cyclooxygenase)	PTGS2	0.00263158	1q25.2-q25.3
pim-1 oncogene	PIM1	0.00263158	6p21.2
early growth response 2	EGR2	0.00263158	10q21.1
adenosine monophosphate deaminase 3	AMPD3	0.00263158	11p15
coagulation factor X	F10	0.00263158	13q34
chemokine (C-C motif) ligand 2	CCL2	0.00263158	17q11.2-q12
intercellular adhesion molecule 1	ICAM1	0.00263158	19p13.3-p13.2
sema domain, immunoglobulin domain (Ig), transmembrane domain (TM) and short cytoplasmic domain, (semaphorin) 4C	SEMA4C	0.00312549	2q11.2
Rho family GTPase 3	RND3	0.00320499	2q23.3
Fas (TNF receptor superfamily, member 6)	FAS	0.00320499	10q24.1
retinol dehydrogenase 12 (all-trans/9-cis/11-cis)	RDH12	0.00328391	14q24.1
G protein-coupled receptor 171	GPR171	0.00345134	3q25.1
sphingomyelin synthase 2	SGMS2	0.00375208	4q25
nuclear factor of kappa light polypeptide gene enhancer in B-cells inhibitor, delta	NFKBID	0.00375208	19q13.12
interleukin 1 family, member 9	IL1F9	0.00403307	2q12-q21
G protein-coupled receptor 65	GPR65	0.00403307	14q31-q32.1
v-rel reticuloendotheliosis viral oncogene homolog B	RELB	0.00403307	19q13.32
chemokine (C-X-C motif) receptor 2	CXCR2	0.00434329	2q35
oncostatin M	OSM	0.00468684	22q12.2
C-type lectin domain family 5, member A	CLEC5A	0.00478681	7q33
CD69 molecule	CD69	0.00588883	12p13
Rho family GTPase 1	RND1	0.00588883	12q12
interleukin-1 receptor-associated kinase 3	IRAK3	0.00588883	12q14.3
interferon-induced protein with tetratricopeptide repeats 2	IFIT2	0.0060032	10q23.31
chemokine (C-C motif) ligand 7	CCL7	0.0060032	17q11.2-q12
cysteine-serine-rich nuclear protein 1	CSRNP1	0.00606265	3p22
guanylate binding protein 4	GBP4	0.00640688	1p22.2
ISG15 ubiquitin-like modifier	ISG15	0.00693637	1p36.33
STEAP family member 4	STEAP4	0.00746735	7q21.12
tumor necrosis factor, alpha-induced protein 6	TNFAIP6	0.00852253	2q23.3
plexin A2	PLXNA2	0.0088725	1q32.2
phospholipid scramblase 1	PLSCR1	0.0088725	3q23
colony stimulating factor 2 (granulocyte-macrophage)	CSF2	0.0088725	5q31.1
CD83 molecule	CD83	0.0088725	6p23
interferon-induced protein with tetratricopeptide repeats 3	IFIT3	0.0088725	10q24
esterase D	ESD	0.0088725	13q14.1-q14.2
tumor necrosis factor, alpha-induced protein 2	TNFAIP2	0.0088725	14q32
nicotinamide phosphoribosyltransferase	NAMPT	0.0112207	7q22.3
guanylate binding protein 2, interferon-inducible	GBP2	0.0119164	1p22.2
growth arrest and DNA-damage-inducible, alpha	GADD45A	0.0119164	1p31.2
glutamate-cysteine ligase, catalytic subunit	GCLC	0.0119164	6p12
tumor necrosis factor	TNF	0.0119164	6p21.3
orosomucoid 1	ORM1	0.0119164	9q31-q32
6-phosphofructo-2-kinase/fructose-2,6-biphosphatase 3	PFKFB3	0.0119164	10p15.1
cathepsin C	CTSC	0.0119164	11q14.2
FBJ murine osteosarcoma viral oncogene homolog	FOS	0.0119164	14q24.3
integrin, alpha M (complement component 3 receptor 3 subunit)	ITGAM	0.0119164	16p11.2
signal transducer and activator of transcription 3 (acute-phase response factor)	STAT3	0.0119164	17q21.31
protein tyrosine phosphatase, non-receptor type 2	PTPN2	0.0119164	18p11.3-p11.2
growth differentiation factor 15	GDF15	0.0119164	19p13.11
poliovirus receptor	PVR	0.0119164	19q13.2
peptidoglycan recognition protein 1	PGLYRP1	0.0119164	19q13.2-q13.3
MOB1, Mps One Binder kinase activator-like 2C (yeast)	MOBKL2C	0.0124229	1p33
guanylate binding protein 3	GBP3	0.0131582	1p22.2
complement factor B	CFB	0.0153017	6p21.3
hemopexin	HPX	0.0153017	11p15.5-p15.4
complement component 5a receptor 1	C5AR1	0.0153017	19q13.3-q13.4
CD300 molecule-like family member b	CD300LB	0.0180688	17q25.1
neutrophil cytosolic factor 2	NCF2	0.0184466	1q25
phorbol-12-myristate-13-acetate-induced protein 1	PMAIP1	0.0184466	18q21.32
hyaluronan synthase 1	HAS1	0.0184466	19q13.4
chemokine (C-X-C motif) ligand 16	CXCL16	0.0222281	17p13
paired immunoglobin-like type 2 receptor alpha	PILRA	0.0251835	7q22.1
chemokine (C-C motif) ligand 19	CCL19	0.0251835	9p13
basic leucine zipper transcription factor, ATF-like	BATF	0.0251835	14q24.3
delta-like 1 (Drosophila)	DLL1	0.0289557	6q27
phosphodiesterase 12	PDE12	0.0311044	3p14.3
receptor (chemosensory) transporter protein 4	RTP4	0.0328369	3q27.3
syntaxin 11	STX11	0.0331538	6q24.2
B-cell CLL/lymphoma 10	BCL10	0.0342831	1p22
tumor necrosis factor receptor superfamily, member 9	TNFRSF9	0.0342831	1p36
phosphomevalonate kinase	PMVK	0.0342831	1q22
Fc fragment of IgE, high affinity I, receptor for; gamma polypeptide	FCER1G	0.0342831	1q23
Ras association (RalGDS/AF-6) domain family member 1	RASSF1	0.0342831	3p21.3
nuclear factor of kappa light polypeptide gene enhancer in B-cells inhibitor, epsilon	NFKBIE	0.0342831	6p21.1
receptor (TNFRSF)-interacting serine-threonine kinase 1	RIPK1	0.0342831	6p25.2
uridine phosphorylase 1	UPP1	0.0342831	7p12.3
fibrinogen-like 2	FGL2	0.0342831	7q11.23
tissue factor pathway inhibitor 2	TFPI2	0.0342831	7q22
nuclear factor of kappa light polypeptide gene enhancer in B-cells 2 (p49/p100)	NFKB2	0.0342831	10q24
interferon induced transmembrane protein 1 (9-27)	IFITM1	0.0342831	11p15.5
chemokine (C-C motif) ligand 22	CCL22	0.0342831	16q13
growth arrest and DNA-damage-inducible, beta	GADD45B	0.0342831	19p13.3
ring finger protein 125	RNF125	0.0349748	18q12.1
anoctamin 7	ANO7	0.0425867	2q37.3
bestrophin 3	BEST3	0.0425867	12q14.2-q15
vascular cell adhesion molecule 1	VCAM1	0.0432347	1p32-p31
solute carrier family 2 (facilitated glucose transporter), member 1	SLC2A1	0.0432347	1p34.2
selectin E	SELE	0.0432347	1q22-q25
regulator of G-protein signaling 1	RGS1	0.0432347	1q31
fibrinogen gamma chain	FGG	0.0432347	4q28
immediate early response 3	IER3	0.0432347	6p21.3
gap junction protein, alpha 1, 43kDa	GJA1	0.0432347	6q21-q23.2
A kinase (PRKA) anchor protein 12	AKAP12	0.0432347	6q24-q25
pyruvate dehydrogenase kinase, isozyme 4	PDK4	0.0432347	7q21.3
solute carrier family 7 (cationic amino acid transporter, y+ system), member 2	SLC7A2	0.0432347	8p22-p21.3
Annexin A1	ANXA1	0.0432347	9q12-q21.2|9q12-q21.2
annexin A1	ANXA1	0.0432347	9q12-q21.2|9q21.13
CD44 molecule (Indian blood group)	CD44	0.0432347	11p13
adenosine A2b receptor	ADORA2B	0.0432347	17p12
chemokine (C-C motif) ligand 11	CCL11	0.0432347	17q21.1-q21.2
CCAAT/enhancer binding protein (C/EBP), beta	CEBPB	0.0432347	20q13.1
MARCKS-like 1	MARCKSL1	0.0449525	1p35.1
nuclear undecaprenyl pyrophosphate synthase 1 homolog (S. cerevisiae)	NUS1	0.0449525	6q22.1
nuclear undecaprenyl pyrophosphate synthase 1 homolog (S. cerevisiae)	NUS1	0.0449525	13q12
splicing factor proline/glutamine-rich	SFPQ	0.053796	1p34.3
Splicing factor proline/glutamine-rich (polypyrimidine tract binding protein associated)	SFPQ	0.053796	1p34.3
arginine-glutamic acid dipeptide (RE) repeats	RERE	0.053796	1p36.23
troponin T type 2 (cardiac)	TNNT2	0.053796	1q32
protein phosphatase 2, regulatory subunit B', alpha	PPP2R5A	0.053796	1q32.2-q32.3
CDC42 binding protein kinase alpha (DMPK-like)	CDC42BPA	0.053796	1q42.11
nuclear receptor coactivator 1	NCOA1	0.053796	2p23
sprouty homolog 1, antagonist of FGF signaling (Drosophila)	SPRY1	0.053796	4q28.1
adenosylmethionine decarboxylase 1	AMD1	0.053796	6q21
ADAM metallopeptidase domain 18	ADAM18	0.053796	8p11.22
v-yes-1 Yamaguchi sarcoma viral related oncogene homolog	LYN	0.053796	8q13
proprotein convertase subtilisin/kexin type 5	PCSK5	0.053796	9q21.3
ubiquitin C	UBC	0.053796	12q24.3
aurora kinase B	AURKB	0.053796	17p13.1
tumor necrosis factor (ligand) superfamily, member 13	TNFSF13	0.053796	17p13.1
actin, gamma 1	ACTG1	0.053796	17q25
SMAD family member 4	SMAD4	0.053796	18q21.1
dynamin 2	DNM2	0.053796	19p13.2
laminin, alpha 5	LAMA5	0.053796	20q13.2-q13.3
ribosomal protein S6 kinase, 90kDa, polypeptide 1	RPS6KA1	0.0543584	1p
ATPase, Na+/K+ transporting, alpha 1 polypeptide	ATP1A1	0.0543584	1p21
phosphoglucomutase 1	PGM1	0.0543584	1p31
jun proto-oncogene	JUN	0.0543584	1p32-p31
Jun oncogene	JUN	0.0543584	1p32-p31
gap junction protein, beta 3, 31kDa	GJB3	0.0543584	1p34
adenylate kinase 2	AK2	0.0543584	1p34
trafficking protein particle complex 3	TRAPPC3	0.0543584	1p34.3
protein tyrosine phosphatase type IVA, member 2	PTP4A2	0.0543584	1p35
fatty acid amide hydrolase	FAAH	0.0543584	1p35-p34
endothelin converting enzyme 1	ECE1	0.0543584	1p36.1
complement component 1, q subcomponent, B chain	C1QB	0.0543584	1p36.12
natriuretic peptide B	NPPB	0.0543584	1p36.2
TAR DNA binding protein	TARDBP	0.0543584	1p36.22
5-hydroxytryptamine (serotonin) receptor 1D	HTR1D	0.0543584	1p36.3-p34.3
phospholipase A2, group V	PLA2G5	0.0543584	1p36-p34
involucrin	IVL	0.0543584	1q21
adenosine deaminase, RNA-specific	ADAR	0.0543584	1q21.1-q21.2
tropomyosin 3	TPM3	0.0543584	1q21.2
ephrin-A1	EFNA1	0.0543584	1q21-q22
Fc fragment of IgE, high affinity I, receptor for; alpha polypeptide	FCER1A	0.0543584	1q23
chemokine (C motif) ligand 1	XCL1	0.0543584	1q23
potassium inwardly-rectifying channel, subfamily J, member 9	KCNJ9	0.0543584	1q23.2
POU class 2 homeobox 1	POU2F1	0.0543584	1q24.2
ladinin 1	LAD1	0.0543584	1q25.1-q32.3
glutamate-ammonia ligase	GLUL	0.0543584	1q31
brevican	BCAN	0.0543584	1q31
interleukin 10	IL10	0.0543584	1q31-q32
adenosine A1 receptor	ADORA1	0.0543584	1q32.1
G0/G1switch 2	G0S2	0.0543584	1q32.2
lamin B receptor	LBR	0.0543584	1q42.1
enabled homolog (Drosophila)	ENAH	0.0543584	1q42.12
lysosomal trafficking regulator	LYST	0.0543584	1q42.1-q42.2
V-akt murine thymoma viral oncogene homolog 3 (protein kinase B, gamma)	AKT3	0.0543584	1q43-q44
v-akt murine thymoma viral oncogene homolog 3 (protein kinase B, gamma)	AKT3	0.0543584	1q44
methionine adenosyltransferase II, alpha	MAT2A	0.0543584	2p11.2
capping protein (actin filament), gelsolin-like	CAPG	0.0543584	2p11.2
early growth response 4	EGR4	0.0543584	2p13
adrenergic, alpha-2B-, receptor	ADRA2B	0.0543584	2p13-q13
sepiapterin reductase (7,8-dihydrobiopterin:NADP+ oxidoreductase)	SPR	0.0543584	2p14-p12
cytochrome P450, family 1, subfamily B, polypeptide 1	CYP1B1	0.0543584	2p21
protein kinase C, epsilon	PRKCE	0.0543584	2p21
calmodulin 2 (phosphorylase kinase, delta)	CALM2	0.0543584	2p21
ketohexokinase (fructokinase)	KHK	0.0543584	2p23.3
FK506 binding protein 1B, 12.6 kDa	FKBP1B	0.0543584	2p23.3
myelin transcription factor 1-like	MYT1L	0.0543584	2p25.3
unc-50 homolog (C. elegans)	UNC50	0.0543584	2q11.2
POU class 3 homeobox 3	POU3F3	0.0543584	2q12.1
four and a half LIM domains 2	FHL2	0.0543584	2q12.2
LIM and senescent cell antigen-like domains 1	LIMS1	0.0543584	2q12.3
myosin IB	MYO1B	0.0543584	2q12-q34
paired box 8	PAX8	0.0543584	2q13
forkhead box D4	FOXD4	0.0543584	2q13
mannosyl (alpha-1,6-)-glycoprotein beta-1,6-N-acetyl-glucosaminyltransferase	MGAT5	0.0543584	2q21
protein tyrosine phosphatase, non-receptor type 18 (brain-derived)	PTPN18	0.0543584	2q21.1
collagen, type III, alpha 1	COL3A1	0.0543584	2q31
homeobox D3	HOXD3	0.0543584	2q31.1
pyruvate dehydrogenase kinase, isozyme 1	PDK1	0.0543584	2q31.1
CD28 molecule	CD28	0.0543584	2q33
crystallin, gamma B	CRYGB	0.0543584	2q33-q35
cAMP responsive element binding protein 1	CREB1	0.0543584	2q34
selenocysteine lyase	SCLY	0.0543584	2q37.3
transketolase	TKT	0.0543584	3p14.3
aminolevulinate, delta-, synthase 1	ALAS1	0.0543584	3p21.1
ras homolog gene family, member A	RHOA	0.0543584	3p21.3
glutathione peroxidase 1	GPX1	0.0543584	3p21.3
solute carrier family 25 (carnitine/acylcarnitine translocase), member 20	SLC25A20	0.0543584	3p21.31
cadherin, EGF LAG seven-pass G-type receptor 3 (flamingo homolog, Drosophila)	CELSR3	0.0543584	3p21.31
zinc finger, DHHC-type containing 3	ZDHHC3	0.0543584	3p21.31
vasoactive intestinal peptide receptor 1	VIPR1	0.0543584	3p22
phospholipase C, delta 1	PLCD1	0.0543584	3p22-p21.3
synapsin II	SYN2	0.0543584	3p25
bobby sox homolog (Drosophila)	BBX	0.0543584	3q13.1
solute carrier family 15 (H+/peptide transporter), member 2	SLC15A2	0.0543584	3q13.33
follistatin-like 1	FSTL1	0.0543584	3q13.33
RuvB-like 1 (E. coli)	RUVBL1	0.0543584	3q21
acid phosphatase, prostate	ACPP	0.0543584	3q21-q23
neuroligin 1	NLGN1	0.0543584	3q26.31
eukaryotic translation initiation factor 2B, subunit 5 epsilon, 82kDa	EIF2B5	0.0543584	3q27.1
eukaryotic translation initiation factor 4A2	EIF4A2	0.0543584	3q28
optic atrophy 1 (autosomal dominant)	OPA1	0.0543584	3q28-q29|3q28-q29
Mucin 4, cell surface associated	MUC4	0.0543584	3q29
CD38 molecule	CD38	0.0543584	4p15
stem-loop binding protein	SLBP	0.0543584	4p16.3
ring finger protein 4	RNF4	0.0543584	4p16.3
alpha-fetoprotein	AFP	0.0543584	4q11-q13
platelet-derived growth factor receptor, alpha polypeptide	PDGFRA	0.0543584	4q12
deoxycytidine kinase	DCK	0.0543584	4q13.3-q21.1
solute carrier family 4, sodium bicarbonate cotransporter, member 4	SLC4A4	0.0543584	4q21
nucleoporin 54kDa	NUP54	0.0543584	4q21.1
annexin A3	ANXA3	0.0543584	4q21.21
WD repeat and FYVE domain containing 3	WDFY3	0.0543584	4q21.23
alcohol dehydrogenase 7 (class IV), mu or sigma polypeptide	ADH7	0.0543584	4q23-q24
ubiquitin-conjugating enzyme E2D 3 (UBC4/5 homolog, yeast)	UBE2D3	0.0543584	4q24
paired-like homeodomain 2	PITX2	0.0543584	4q25
nudix (nucleoside diphosphate linked moiety X)-type motif 6	NUDT6	0.0543584	4q26
exosome component 9	EXOSC9	0.0543584	4q27
clathrin, light chain B	CLTB	0.0543584	4q2-q3|5q35
Clathrin, light chain (Lcb)	CLTB	0.0543584	4q2-q3|5q35
endothelin receptor type A	EDNRA	0.0543584	4q31.22
guanylate cyclase 1, soluble, alpha 3	GUCY1A3	0.0543584	4q31.3-q33|4q31.1-q31.2
glutamate receptor, ionotropic, AMPA 2	GRIA2	0.0543584	4q32-q33
solute carrier family 1 (glial high affinity glutamate transporter), member 3	SLC1A3	0.0543584	5p13
threonyl-tRNA synthetase	TARS	0.0543584	5p13.2
phosphatidic acid phosphatase type 2A	PPAP2A	0.0543584	5q11
endothelial cell-specific molecule 1	ESM1	0.0543584	5q11.2
tripartite motif-containing 23	TRIM23	0.0543584	5q12.3
coagulation factor II (thrombin) receptor-like 1	F2RL1	0.0543584	5q13
occludin	OCLN	0.0543584	5q13.1
betaine--homocysteine S-methyltransferase	BHMT	0.0543584	5q13.1-q15
hyaluronan and proteoglycan link protein 1	HAPLN1	0.0543584	5q14.3
ephrin-A5	EFNA5	0.0543584	5q21
calcium/calmodulin-dependent protein kinase IV	CAMK4	0.0543584	5q21.3
mannosidase, alpha, class 2A, member 1	MAN2A1	0.0543584	5q21-q22
cysteine dioxygenase, type I	CDO1	0.0543584	5q23.2
ubiquitin-conjugating enzyme E2B (RAD6 homolog)	UBE2B	0.0543584	5q31.1
secreted protein, acidic, cysteine-rich (osteonectin)	SPARC	0.0543584	5q31.3-q32
Casein kinase 1, alpha 1	CSNK1A1	0.0543584	5q32
colony stimulating factor 1 receptor	CSF1R	0.0543584	5q32
cyclin G1	CCNG1	0.0543584	5q32-q34
N-deacetylase/N-sulfotransferase (heparan glucosaminyl) 1	NDST1	0.0543584	5q33.1
cytoplasmic FMR1 interacting protein 2	CYFIP2	0.0543584	5q33.3
gamma-aminobutyric acid (GABA) A receptor, beta 2	GABRB2	0.0543584	5q34
mitogen-activated protein kinase 9	MAPK9	0.0543584	5q35
histamine receptor H2	HRH2	0.0543584	5q35.2
drebrin 1	DBN1	0.0543584	5q35.3
glycine N-methyltransferase	GNMT	0.0543584	6p12
glutathione S-transferase alpha 4	GSTA4	0.0543584	6p12.1
cysteine-rich secretory protein 2	CRISP2	0.0543584	6p12.3
primase, DNA, polypeptide 2 (58kDa)	PRIM2	0.0543584	6p12-p11.1
Rh-associated glycoprotein	RHAG	0.0543584	6p21.1-p11
proteasome (prosome, macropain) subunit, beta type, 9 (large multifunctional peptidase 2)	PSMB9	0.0543584	6p21.3
notch 4	NOTCH4	0.0543584	6p21.3
allograft inflammatory factor 1	AIF1	0.0543584	6p21.3
histone cluster 1, H3f	HIST1H3F	0.0543584	6p22.2
human immunodeficiency virus type I enhancer binding protein 1	HIVEP1	0.0543584	6p24-p22.3
serpin peptidase inhibitor, clade B (ovalbumin), member 9	SERPINB9	0.0543584	6p25
transcription factor 21	TCF21	0.0543584	6pter-qter
Cannabinoid receptor 1 (brain)	CNR1	0.0543584	6q14-q15
EPH receptor A7	EPHA7	0.0543584	6q16.1
fatty acid binding protein 7, brain	FABP7	0.0543584	6q22-q23
interferon gamma receptor 1	IFNGR1	0.0543584	6q23.3
solute carrier family 22 (extraneuronal monoamine transporter), member 3	SLC22A3	0.0543584	6q25.3
Solute carrier family 22 (extraneuronal monoamine transporter), member 3	SLC22A3	0.0543584	6q26-q27
proteasome (prosome, macropain) subunit, alpha type, 2	PSMA2	0.0543584	7p13
adenylate cyclase activating polypeptide 1 (pituitary) receptor type I	ADCYAP1R1	0.0543584	7p14
aquaporin 1 (Colton blood group)	AQP1	0.0543584	7p14
islet cell autoantigen 1, 69kDa	ICA1	0.0543584	7p22
eukaryotic translation initiation factor 2-alpha kinase 1	EIF2AK1	0.0543584	7p22
protein tyrosine phosphatase, non-receptor type 12	PTPN12	0.0543584	7q11.23
B-cell CLL/lymphoma 7B	BCL7B	0.0543584	7q11.23
claudin 3	CLDN3	0.0543584	7q11.23
calcitonin receptor	CALCR	0.0543584	7q21.3
reelin	RELN	0.0543584	7q22
peptidase (mitochondrial processing) beta	PMPCB	0.0543584	7q22.1
caldesmon 1	CALD1	0.0543584	7q33
sonic hedgehog	SHH	0.0543584	7q36
fibroblast growth factor receptor 1	FGFR1	0.0543584	8p12
exportin 7	XPO7	0.0543584	8p21
YTH domain family, member 3	YTHDF3	0.0543584	8q12.3
activity-regulated cytoskeleton-associated protein	ARC	0.0543584	8q24.3
glucosamine (UDP-N-acetyl)-2-epimerase/N-acetylmannosamine kinase	GNE	0.0543584	9p13.3
phospholipase A2-activating protein	PLAA	0.0543584	9p21
myeloid/lymphoid or mixed-lineage leukemia (trithorax homolog, Drosophila); translocated to, 3	MLLT3	0.0543584	9p22
forkhead box D4	FOXD4	0.0543584	9p24.3
transducin-like enhancer of split 1 (E(sp1) homolog, Drosophila)	TLE1	0.0543584	9q21.32
ATP/GTP binding protein 1	AGTPBP1	0.0543584	9q21.33
transforming growth factor, beta receptor 1	TGFBR1	0.0543584	9q22
neurotrophic tyrosine kinase, receptor, type 2	NTRK2	0.0543584	9q22.1
tropomodulin 1	TMOD1	0.0543584	9q22.3
fructose-1,6-bisphosphatase 2	FBP2	0.0543584	9q22.3
Kruppel-like factor 4 (gut)	KLF4	0.0543584	9q31
TNF receptor-associated factor 2	TRAF2	0.0543584	9q34
argininosuccinate synthase 1	ASS1	0.0543584	9q34.1
collagen, type V, alpha 1	COL5A1	0.0543584	9q34.2-q34.3
par-3 partitioning defective 3 homolog (C. elegans)	PARD3	0.0543584	10p11.21
calcium channel, voltage-dependent, beta 2 subunit	CACNB2	0.0543584	10p12
isopentenyl-diphosphate delta isomerase 1	IDI1	0.0543584	10p15.3
sparc/osteonectin, cwcv and kazal-like domains proteoglycan (testican) 2	SPOCK2	0.0543584	10pter-q25.3
translocase of inner mitochondrial membrane 23 homolog (yeast)	TIMM23	0.0543584	10q11.23
DEAD (Asp-Glu-Ala-Asp) box polypeptide 21	DDX21	0.0543584	10q21
prosaposin	PSAP	0.0543584	10q21-q22
5-hydroxytryptamine (serotonin) receptor 7 (adenylate cyclase-coupled)	HTR7	0.0543584	10q21-q24
protein phosphatase 3, catalytic subunit, beta isozyme	PPP3CB	0.0543584	10q22.2
phosphatase and tensin homolog	PTEN	0.0543584	10q23.3
ectonucleoside triphosphate diphosphohydrolase 1	ENTPD1	0.0543584	10q24
nucleolar and coiled-body phosphoprotein 1	NOLC1	0.0543584	10q24.32
cytochrome P450, family 2, subfamily E, polypeptide 1	CYP2E1	0.0543584	10q24.3-qter
adrenergic, beta-1-, receptor	ADRB1	0.0543584	10q24-q26
X-prolyl aminopeptidase (aminopeptidase P) 1, soluble	XPNPEP1	0.0543584	10q25.3
GDNF family receptor alpha 1	GFRA1	0.0543584	10q26.11
deleted in malignant brain tumors 1	DMBT1	0.0543584	10q26.13
protein tyrosine phosphatase, receptor type, J	PTPRJ	0.0543584	11p11.2
cholinergic receptor, muscarinic 4	CHRM4	0.0543584	11p12-p11.2
reticulocalbin 1, EF-hand calcium binding domain	RCN1	0.0543584	11p13
homeodomain interacting protein kinase 3	HIPK3	0.0543584	11p13
calcitonin-related polypeptide beta	CALCB	0.0543584	11p15.2-p15.1
WEE1 homolog (S. pombe)	WEE1	0.0543584	11p15.3-p15.1
adaptor-related protein complex 2, alpha 2 subunit	AP2A2	0.0543584	11p15.5
interferon induced transmembrane protein 3 (1-8U)	IFITM3	0.0543584	11p15.5
transaldolase 1	TALDO1	0.0543584	11p15.5-p15.4
proteoglycan 2, bone marrow (natural killer cell activator, eosinophil granule major basic protein)	PRG2	0.0543584	11q12
estrogen-related receptor alpha	ESRRA	0.0543584	11q13
cofilin 1 (non-muscle)	CFL1	0.0543584	11q13
ferritin, heavy polypeptide 1	FTH1	0.0543584	11q13
adrenergic, beta, receptor kinase 1	ADRBK1	0.0543584	11q13.1
choline kinase alpha	CHKA	0.0543584	11q13.2
Synaptotagmin XII	SYT12	0.0543584	11q13.2
galanin prepropeptide	GAL	0.0543584	11q13.3
phosphatidylinositol binding clathrin assembly protein	PICALM	0.0543584	11q14
cysteine and histidine-rich domain (CHORD)-containing 1	CHORDC1	0.0543584	11q14.3
fucosyltransferase 4 (alpha (1,3) fucosyltransferase, myeloid-specific)	FUT4	0.0543584	11q21
ferredoxin 1	FDX1	0.0543584	11q22
progesterone receptor	PGR	0.0543584	11q22-q23
H2A histone family, member X	H2AFX	0.0543584	11q23.2-q23.3
ribosomal protein S25	RPS25	0.0543584	11q23.3
H2A histone family, member X	H2AFX	0.0543584	11q23.3
Cdon homolog (mouse)	CDON	0.0543584	11q23-q24
heat shock 70kDa protein 8	HSPA8	0.0543584	11q24.1
parathyroid hormone-like hormone	PTHLH	0.0543584	12p12.1-p11.2
forkhead box M1	FOXM1	0.0543584	12p13
neurotrophin 3	NTF3	0.0543584	12p13
adiponectin receptor 2	ADIPOR2	0.0543584	12p13.31
peroxisomal biogenesis factor 5	PEX5	0.0543584	12p13.31
complement component 3a receptor 1	C3AR1	0.0543584	12p13.31
potassium voltage-gated channel, shaker-related subfamily, member 1 (episodic ataxia with myokymia)	KCNA1	0.0543584	12p13.32
protein tyrosine phosphatase, receptor type, O	PTPRO	0.0543584	12p13.3-p13.2|12p13-p12
NEL-like 2 (chicken)	NELL2	0.0543584	12q12
sodium channel, voltage gated, type VIII, alpha subunit	SCN8A	0.0543584	12q13
solute carrier family 11 (proton-coupled divalent metal ion transporters), member 2	SLC11A2	0.0543584	12q13
insulin-like growth factor binding protein 6	IGFBP6	0.0543584	12q13
Sp1 transcription factor	SP1	0.0543584	12q13.1
Rap guanine nucleotide exchange factor (GEF) 3	RAPGEF3	0.0543584	12q13.1
vitamin D (1,25- dihydroxyvitamin D3) receptor	VDR	0.0543584	12q13.11
integrin, beta 7	ITGB7	0.0543584	12q13.13
RAP1B, member of RAS oncogene family	RAP1B	0.0543584	12q14
glucosamine (N-acetyl)-6-sulfatase	GNS	0.0543584	12q14
interferon, gamma	IFNG	0.0543584	12q14
high mobility group AT-hook 2	HMGA2	0.0543584	12q15
protein kinase, AMP-activated, beta 1 non-catalytic subunit	PRKAB1	0.0543584	12q24.1
G protein-coupled receptor 12	GPR12	0.0543584	13q12
high-mobility group box 1	HMGB1	0.0543584	13q12
gap junction protein, alpha 3, 46kDa	GJA3	0.0543584	13q12.11
transient receptor potential cation channel, subfamily C, member 4	TRPC4	0.0543584	13q13.3
solute carrier family 25, member 30	SLC25A30	0.0543584	13q14.13
leukocyte cell derived chemotaxin 1	LECT1	0.0543584	13q14.3
propionyl CoA carboxylase, alpha polypeptide	PCCA	0.0543584	13q32
Propionyl Coenzyme A carboxylase, alpha polypeptide	PCCA	0.0543584	13q32
Rho guanine nucleotide exchange factor (GEF) 7	ARHGEF7	0.0543584	13q34
growth arrest-specific 6	GAS6	0.0543584	13q34
G protein-coupled receptor kinase 1	GRK1	0.0543584	13q34
APEX nuclease (multifunctional DNA repair enzyme) 1	APEX1	0.0543584	14q11.2
granzyme B (granzyme 2, cytotoxic T-lymphocyte-associated serine esterase 1)	GZMB	0.0543584	14q11.2
Mitochondrial ribosomal protein L52	MRPL52	0.0543584	14q11.2
proteasome (prosome, macropain) subunit, alpha type, 6	PSMA6	0.0543584	14q13
prostaglandin E receptor 2 (subtype EP2), 53kDa	PTGER2	0.0543584	14q22
zinc finger protein 36, C3H type-like 1	ZFP36L1	0.0543584	14q22-q24
latent transforming growth factor beta binding protein 2	LTBP2	0.0543584	14q24
dihydrolipoamide S-succinyltransferase (E2 component of 2-oxo-glutarate complex)	DLST	0.0543584	14q24.3
v-akt murine thymoma viral oncogene homolog 1	AKT1	0.0543584	14q32.32|14q32.32
actin, alpha, cardiac muscle 1	ACTC1	0.0543584	15q11-q14
gamma-aminobutyric acid (GABA) A receptor, gamma 3	GABRG3	0.0543584	15q12
Kruppel-like factor 13	KLF13	0.0543584	15q12
RAB27A, member RAS oncogene family	RAB27A	0.0543584	15q15-q21.1
fibroblast growth factor 7	FGF7	0.0543584	15q21.2
annexin A2	ANXA2	0.0543584	15q22.2
fumarylacetoacetate hydrolase (fumarylacetoacetase)	FAH	0.0543584	15q23-q25
cytochrome P450, family 1, subfamily A, polypeptide 1	CYP1A1	0.0543584	15q24.1
lysyl oxidase-like 1	LOXL1	0.0543584	15q24-q25|15q22
cytoplasmic polyadenylation element binding protein 1	CPEB1	0.0543584	15q25.2
furin (paired basic amino acid cleaving enzyme)	FURIN	0.0543584	15q26.1
peroxisomal biogenesis factor 11 alpha	PEX11A	0.0543584	15q26.1
insulin-like growth factor 1 receptor	IGF1R	0.0543584	15q26.3
phosphorylase kinase, gamma 2 (testis)	PHKG2	0.0543584	16p11.2
rabaptin, RAB GTPase binding effector protein 2	RABEP2	0.0543584	16p11.2
glycoprotein 2 (zymogen granule membrane)	GP2	0.0543584	16p12
chloride channel 7	CLCN7	0.0543584	16p13
ATP-binding cassette, sub-family C (CFTR/MRP), member 1	ABCC1	0.0543584	16p13.1
glutamate receptor, ionotropic, N-methyl D-aspartate 2A	GRIN2A	0.0543584	16p13.2
growth factor, augmenter of liver regeneration	GFER	0.0543584	16p13.3-p13.12
retinoblastoma-like 2 (p130)	RBL2	0.0543584	16q12.2
solute carrier family 12 (sodium/chloride transporters), member 3	SLC12A3	0.0543584	16q13
Matrix metallopeptidase 2 (gelatinase A, 72kDa gelatinase, 72kDa type IV collagenase)	MMP2	0.0543584	16q13-q21
cytokine induced apoptosis inhibitor 1	CIAPIN1	0.0543584	16q13-q21
tyrosine aminotransferase	TAT	0.0543584	16q22.1
NAD(P)H dehydrogenase, quinone 1	NQO1	0.0543584	16q22.1
Forkhead box C2 (MFH-1, mesenchyme forkhead 1)	FOXC2	0.0543584	16q22-q24
adenine phosphoribosyltransferase	APRT	0.0543584	16q24
forkhead box C2 (MFH-1, mesenchyme forkhead 1)	FOXC2	0.0543584	16q24.1
microtubule-associated protein 1 light chain 3 beta	MAP1LC3B	0.0543584	16q24.2
mevalonate (diphospho) decarboxylase	MVD	0.0543584	16q24.3
epsin 2	EPN2	0.0543584	17p11.2
aldehyde dehydrogenase 3 family, member A1	ALDH3A1	0.0543584	17p11.2
target of myb1-like 2 (chicken)	TOM1L2	0.0543584	17p11.2
profilin 1	PFN1	0.0543584	17p13.3
MYB binding protein (P160) 1a	MYBBP1A	0.0543584	17p13.3
golgi SNAP receptor complex member 1	GOSR1	0.0543584	17q11
neurofibromin 1	NF1	0.0543584	17q11.2
nuclear receptor subfamily 1, group D, member 1	NR1D1	0.0543584	17q11.2
cyclin-dependent kinase 5, regulatory subunit 1 (p35)	CDK5R1	0.0543584	17q11.2
nitric oxide synthase 2, inducible	NOS2	0.0543584	17q11.2-q12
golgi SNAP receptor complex member 2	GOSR2	0.0543584	17q21
frizzled homolog 2 (Drosophila)	FZD2	0.0543584	17q21.1
non-metastatic cells 1, protein (NM23A) expressed in	NME1	0.0543584	17q21.3
membrane protein, palmitoylated 3 (MAGUK p55 subfamily member 3)	MPP3	0.0543584	17q21.31
granulin	GRN	0.0543584	17q21.32
karyopherin (importin) beta 1	KPNB1	0.0543584	17q21.32
solute carrier family 35, member B1	SLC35B1	0.0543584	17q21.33
topoisomerase (DNA) II alpha 170kDa	TOP2A	0.0543584	17q21-q22
calcium channel, voltage-dependent, beta 1 subunit	CACNB1	0.0543584	17q21-q22
ATP-binding cassette, sub-family C (CFTR/MRP), member 3	ABCC3	0.0543584	17q22
platelet/endothelial cell adhesion molecule	PECAM1	0.0543584	17q23
ribosomal protein S6 kinase, 70kDa, polypeptide 1	RPS6KB1	0.0543584	17q23.1
mitogen-activated protein kinase kinase kinase 3	MAP3K3	0.0543584	17q23.3
apolipoprotein H (beta-2-glycoprotein I)	APOH	0.0543584	17q23-qter
potassium inwardly-rectifying channel, subfamily J, member 2	KCNJ2	0.0543584	17q24.3
casein kinase 1, delta	CSNK1D	0.0543584	17q25
GATA binding protein 6	GATA6	0.0543584	18q11.1-q11.2
phosphoinositide-3-kinase, class 3	PIK3C3	0.0543584	18q12.3
SMAD family member 7	SMAD7	0.0543584	18q21.1
thioredoxin-like 1	TXNL1	0.0543584	18q21.31
myelin basic protein	MBP	0.0543584	18q23
ATPase, class II, type 9B	ATP9B	0.0543584	18q23
mannosidase, alpha, class 2B, member 1	MAN2B1	0.0543584	19cen-q13.1
peptidylprolyl cis/trans isomerase, NIMA-interacting 1	PIN1	0.0543584	19p13
RAB3A, member RAS oncogene family	RAB3A	0.0543584	19p13.2
RAB11B, member RAS oncogene family	RAB11B	0.0543584	19p13.2
protein tyrosine phosphatase, receptor type, S	PTPRS	0.0543584	19p13.3
granzyme M (lymphocyte met-ase 1)	GZMM	0.0543584	19p13.3
cell division cycle 34 homolog (S. cerevisiae)	CDC34	0.0543584	19p13.3
insulin receptor	INSR	0.0543584	19p13.3-p13.2
hepsin	HPN	0.0543584	19q11-q13.2
cyclin E1	CCNE1	0.0543584	19q12
upstream transcription factor 2, c-fos interacting	USF2	0.0543584	19q13
branched chain keto acid dehydrogenase E1, alpha polypeptide	BCKDHA	0.0543584	19q13.1-q13.2
Rab acceptor 1 (prenylated)	RABAC1	0.0543584	19q13.2
apolipoprotein E	APOE	0.0543584	19q13.2
lectin, galactoside-binding, soluble, 4	LGALS4	0.0543584	19q13.2
periaxin	PRX	0.0543584	19q13.2
phosphoinositide-3-kinase, regulatory subunit 2 (beta)	PIK3R2	0.0543584	19q13.2-q13.4
D site of albumin promoter (albumin D-box) binding protein	DBP	0.0543584	19q13.3
nuclear receptor subfamily 1, group H, member 2	NR1H2	0.0543584	19q13.3
nucleoporin 62kDa	NUP62	0.0543584	19q13.33
potassium voltage-gated channel, Shaw-related subfamily, member 3	KCNC3	0.0543584	19q13.33
bone morphogenetic protein 2	BMP2	0.0543584	20p12
prion protein	PRNP	0.0543584	20p13
protein tyrosine phosphatase, receptor type, A	PTPRA	0.0543584	20p13
microtubule-associated protein, RP/EB family, member 1	MAPRE1	0.0543584	20q11.1-q11.23
solute carrier family 13 (sodium-dependent dicarboxylate transporter), member 3	SLC13A3	0.0543584	20q12-q13.1
oxysterol binding protein-like 2	OSBPL2	0.0543584	20q13.3
regulator of G-protein signaling 19	RGS19	0.0543584	20q13.33
dual-specificity tyrosine-(Y)-phosphorylation regulated kinase 1A	DYRK1A	0.0543584	21q22.13
potassium voltage-gated channel, Isk-related family, member 1	KCNE1	0.0543584	21q22.1-q22.2|21q22.12
ubiquitin-conjugating enzyme E2G 2 (UBC7 homolog, yeast)	UBE2G2	0.0543584	21q22.3
pituitary tumor-transforming 1 interacting protein	PTTG1IP	0.0543584	21q22.3
adenosine deaminase, RNA-specific, B1	ADARB1	0.0543584	21q22.3
solute carrier family 37 (glycerol-3-phosphate transporter), member 1	SLC37A1	0.0543584	21q22.3
Adenosine deaminase, RNA-specific, B1 (RED1 homolog rat)	ADARB1	0.0543584	21q22.3
mitogen-activated protein kinase 1	MAPK1	0.0543584	22q11.2|22q11.21
serpin peptidase inhibitor, clade D (heparin cofactor), member 1	SERPIND1	0.0543584	22q11.2|22q11.21
gamma-glutamyltransferase 1	GGT1	0.0543584	22q11.21
gamma-glutamyltransferase 1	GGT1	0.0543584	22q11.23
macrophage migration inhibitory factor (glycosylation-inhibiting factor)	MIF	0.0543584	22q11.23
SWI/SNF related, matrix associated, actin dependent regulator of chromatin, subfamily b, member 1	SMARCB1	0.0543584	22q11.23|22q11
phosphatidylinositol transfer protein, beta	PITPNB	0.0543584	22q12.1
tyrosylprotein sulfotransferase 2	TPST2	0.0543584	22q12.1
TIMP metallopeptidase inhibitor 3	TIMP3	0.0543584	22q12.1-q13.2|22q12.3
transcobalamin II	TCN2	0.0543584	22q12.2
TRIO and F-actin binding protein	TRIOBP	0.0543584	22q13.1
lectin, galactoside-binding, soluble, 1	LGALS1	0.0543584	22q13.1
minichromosome maintenance complex component 5	MCM5	0.0543584	22q13.1
choline kinase beta	CHKB	0.0543584	22q13.33
acrosin	ACR	0.0543584	22q13-qter|22q13.33
DEAD (Asp-Glu-Ala-Asp) box polypeptide 3, X-linked	DDX3X	0.0543584	Xp11.3-p11.23
CTP synthase II	CTPS2	0.0543584	Xp22
moesin	MSN	0.0543584	Xq11.1
phosphorylase kinase, alpha 1 (muscle)	PHKA1	0.0543584	Xq12-q13
choroideremia (Rab escort protein 1)	CHM	0.0543584	Xq21.2
lysosomal-associated membrane protein 2	LAMP2	0.0543584	Xq24
radical S-adenosyl methionine domain containing 2	RSAD2	0.0570463	2p25.2
guanine nucleotide binding protein-like 3 (nucleolar)	GNL3	0.0570463	3p21.1
G protein-coupled receptor 84	GPR84	0.0582221	12q13.13
cytoplasmic linker associated protein 1	CLASP1	0.0589665	2q14.2-q14.3
actin related protein 2/3 complex, subunit 2, 34kDa	ARPC2	0.0589665	2q36.1
thyroid hormone receptor interactor 13	TRIP13	0.0589665	5p15.33
ring finger protein 146	RNF146	0.0589665	6q22.1-q22.33
ribosomal protein S6 kinase, 90kDa, polypeptide 2	RPS6KA2	0.0589665	6q27
ribosomal protein S20	RPS20	0.0589665	8q12
bromodomain containing 3	BRD3	0.0589665	9q34
phosphatidylinositol 4-kinase type 2 alpha	PI4K2A	0.0589665	10q24
antigen identified by monoclonal antibody Ki-67	MKI67	0.0589665	10q26.2
ribonuclease/angiogenin inhibitor 1	RNH1	0.0589665	11p15.5
protein phosphatase 1, regulatory (inhibitor) subunit 14B	PPP1R14B	0.0589665	11q13
DR1-associated protein 1 (negative cofactor 2 alpha)	DRAP1	0.0589665	11q13.3
proteasome (prosome, macropain) 26S subunit, non-ATPase, 3	PSMD3	0.0589665	17q21.1
ring finger protein 126	RNF126	0.0589665	19p13.3
glioma tumor suppressor candidate region gene 2	GLTSCR2	0.0589665	19q13.3
ubiquitin fusion degradation 1 like (yeast)	UFD1L	0.0589665	22q11.21
stromal cell-derived factor 2-like 1	SDF2L1	0.0589665	22q11.21
round spermatid basic protein 1	RSBN1	0.0594446	1p13.2
RAP1A, member of RAS oncogene family	RAP1A	0.0594446	1p13.3
TAF13 RNA polymerase II, TATA box binding protein (TBP)-associated factor, 18kDa	TAF13	0.0594446	1p13.3
netrin G1	NTNG1	0.0594446	1p13.3
adenosine monophosphate deaminase 2	AMPD2	0.0594446	1p13.3
RNA terminal phosphate cyclase domain 1	RTCD1	0.0594446	1p21.2
polypyrimidine tract binding protein 2	PTBP2	0.0594446	1p21.3
ubiquitin specific peptidase 1	USP1	0.0594446	1p31.3
spermatogenesis associated 6	SPATA6	0.0594446	1p33
EGF, latrophilin and seven transmembrane domain containing 1	ELTD1	0.0594446	1p33-p32
Ras-related GTP binding C	RRAGC	0.0594446	1p34
nuclear autoantigenic sperm protein (histone-binding)	NASP	0.0594446	1p34.1
polyhomeotic homolog 2 (Drosophila)	PHC2	0.0594446	1p34.3
leucine zipper protein 1	LUZP1	0.0594446	1p36
runt-related transcription factor 3	RUNX3	0.0594446	1p36
capping protein (actin filament) muscle Z-line, beta	CAPZB	0.0594446	1p36.1
SH3 domain binding glutamic acid-rich protein like 3	SH3BGRL3	0.0594446	1p36.11
heterochromatin protein 1, binding protein 3	HP1BP3	0.0594446	1p36.12
complement component 1, q subcomponent, A chain	C1QA	0.0594446	1p36.12
adiponectin receptor 1	ADIPOR1	0.0594446	1p36.13-q41
ATPase family, AAA domain containing 3A	ATAD3A	0.0594446	1p36.33
S100 calcium binding protein A11	S100A11	0.0594446	1q21
myeloid cell leukemia sequence 1 (BCL2-related)	MCL1	0.0594446	1q21
extracellular matrix protein 1	ECM1	0.0594446	1q21
mitochondrial ribosomal protein L9	MRPL9	0.0594446	1q21
S100 calcium binding protein A6	S100A6	0.0594446	1q21
solute carrier family 39 (zinc transporter), member 1	SLC39A1	0.0594446	1q21
coagulation factor V (proaccelerin, labile factor)	F5	0.0594446	1q23
interleukin 24	IL24	0.0594446	1q32
TAF5-like RNA polymerase II, p300/CBP-associated factor (PCAF)-associated factor, 65kDa	TAF5L	0.0594446	1q42.13
histone cluster 3, H2a	HIST3H2A	0.0594446	1q42.13
ring finger protein 103	RNF103	0.0594446	2p11.2
ribose 5-phosphate isomerase A	RPIA	0.0594446	2p11.2
ubiquitin specific peptidase 39	USP39	0.0594446	2p11.2
vesicle-associated membrane protein 8 (endobrevin)	VAMP8	0.0594446	2p12-p11.2
endothelial PAS domain protein 1	EPAS1	0.0594446	2p21-p16
brain and reproductive organ-expressed (TNFRSF1A modulator)	BRE	0.0594446	2p23.2
protein phosphatase, Mg2+/Mn2+ dependent, 1G	PPM1G	0.0594446	2p23.3
elastin microfibril interfacer 1	EMILIN1	0.0594446	2p23.3-p23.2
tribbles homolog 2 (Drosophila)	TRIB2	0.0594446	2p24.3
anaphase promoting complex subunit 1	ANAPC1	0.0594446	2q12.1
ARP3 actin-related protein 3 homolog (yeast)	ACTR3	0.0594446	2q14.1
LIM and senescent cell antigen-like domains 2	LIMS2	0.0594446	2q14.3
RNA binding motif, single stranded interacting protein 1	RBMS1	0.0594446	2q24.2
golgi reassembly stacking protein 2, 55kDa	GORASP2	0.0594446	2q31.1-q31.2
basic leucine zipper and W2 domains 1	BZW1	0.0594446	2q33
inducible T-cell co-stimulator	ICOS	0.0594446	2q33
CDC-like kinase 1	CLK1	0.0594446	2q33
WD repeat domain 12	WDR12	0.0594446	2q33.2
wingless-type MMTV integration site family, member 6	WNT6	0.0594446	2q35
collagen, type IV, alpha 4	COL4A4	0.0594446	2q35-q37
EPH receptor A4	EPHA4	0.0594446	2q36.1
cullin 3	CUL3	0.0594446	2q36.2
calcium binding protein 39	CAB39	0.0594446	2q37.1
dystroglycan 1 (dystrophin-associated glycoprotein 1)	DAG1	0.0594446	3p21
SREBF chaperone	SCAP	0.0594446	3p21.31
phospholipase C-like 2	PLCL2	0.0594446	3p24.3
xeroderma pigmentosum, complementation group C	XPC	0.0594446	3p25
ER degradation enhancer, mannosidase alpha-like 1	EDEM1	0.0594446	3p26.1
LIM and cysteine-rich domains 1	LMCD1	0.0594446	3p26-p24
bromodomain and PHD finger containing, 1	BRPF1	0.0594446	3p26-p25
discoidin, CUB and LCCL domain containing 2	DCBLD2	0.0594446	3q12.1|3
GATA binding protein 2	GATA2	0.0594446	3q21.3
arylacetamide deacetylase (esterase)	AADAC	0.0594446	3q21.3-q25.2
angiomotin like 2	AMOTL2	0.0594446	3q21-q22
transmembrane 4 L six family member 1	TM4SF1	0.0594446	3q21-q25
interleukin 12A (natural killer cell stimulatory factor 1, cytotoxic lymphocyte maturation factor 1, p35)	IL12A	0.0594446	3q25.33-q26
ubiquitin specific peptidase 13 (isopeptidase T-3)	USP13	0.0594446	3q26.2-q26.3
tec protein tyrosine kinase	TEC	0.0594446	4p12
lipoic acid synthetase	LIAS	0.0594446	4p14
peroxisome proliferator-activated receptor gamma, coactivator 1 alpha	PPARGC1A	0.0594446	4p15.1
fibroblast growth factor binding protein 1	FGFBP1	0.0594446	4p15.32
leucine aminopeptidase 3	LAP3	0.0594446	4p15.32
heparan sulfate (glucosamine) 3-O-sulfotransferase 1	HS3ST1	0.0594446	4p16
Wolf-Hirschhorn syndrome candidate 2	WHSC2	0.0594446	4p16.3
FIP1 like 1 (S. cerevisiae)	FIP1L1	0.0594446	4q12
sarcoglycan, beta (43kDa dystrophin-associated glycoprotein)	SGCB	0.0594446	4q12
heterogeneous nuclear ribonucleoprotein D-like	HNRPDL	0.0594446	4q21.22
lymphoid enhancer-binding factor 1	LEF1	0.0594446	4q23-q25
phospholipase A2, group XIIA	PLA2G12A	0.0594446	4q25
E74-like factor 2 (ets domain transcription factor)	ELF2	0.0594446	4q28
GRB2-associated binding protein 1	GAB1	0.0594446	4q31.21
tripartite motif-containing 2	TRIM2	0.0594446	4q31.3
stimulator of chondrogenesis 1	SCRG1	0.0594446	4q34.1
golgi phosphoprotein 3 (coat-protein)	GOLPH3	0.0594446	5p13.3
sema domain, seven thrombospondin repeats (type 1 and type 1-like), transmembrane domain (TM) and short cytoplasmic domain, (semaphorin) 5A	SEMA5A	0.0594446	5p15.2
chaperonin containing TCP1, subunit 5 (epsilon)	CCT5	0.0594446	5p15.2
coagulation factor II (thrombin) receptor-like 2	F2RL2	0.0594446	5q13
collagen, type IV, alpha 3 (Goodpasture antigen) binding protein	COL4A3BP	0.0594446	5q13.3
prolyl 4-hydroxylase, alpha polypeptide II	P4HA2	0.0594446	5q31
transcription elongation regulator 1	TCERG1	0.0594446	5q31
SMAD family member 5	SMAD5	0.0594446	5q31
kinesin family member 3A	KIF3A	0.0594446	5q31
UDP-N-acetyl-alpha-D-galactosamine:polypeptide N-acetylgalactosaminyltransferase 10 (GalNAc-T10)	GALNT10	0.0594446	5q33.2
RAB23, member RAS oncogene family	RAB23	0.0594446	6p11
F-box protein 9	FBXO9	0.0594446	6p12.3-p11.2
TAP binding protein (tapasin)	TAPBP	0.0594446	6p21.3
G-protein signaling modulator 3	GPSM3	0.0594446	6p21.3
chloride intracellular channel 1	CLIC1	0.0594446	6p21.3
bromodomain containing 2	BRD2	0.0594446	6p21.3
LSM2 homolog, U6 small nuclear RNA associated (S. cerevisiae)	LSM2	0.0594446	6p21.3
lymphocyte antigen 6 complex, locus G6C	LY6G6C	0.0594446	6p21.33
SRY (sex determining region Y)-box 4	SOX4	0.0594446	6p22.3
myosin regulatory light chain interacting protein	MYLIP	0.0594446	6p23-p22.3
signal sequence receptor, alpha	SSR1	0.0594446	6p24.3
peroxisomal D3,D2-enoyl-CoA isomerase	PECI	0.0594446	6p24.3
neural precursor cell expressed, developmentally down-regulated 9	NEDD9	0.0594446	6p25-p24
mitochondrial translation optimization 1 homolog (S. cerevisiae)	MTO1	0.0594446	6q13
SUMO1/sentrin specific peptidase 6	SENP6	0.0594446	6q13-q14.3
ankyrin repeat domain 6	ANKRD6	0.0594446	6q14.2-q16.1
forkhead box O3	FOXO3	0.0594446	6q21
A kinase (PRKA) anchor protein 7	AKAP7	0.0594446	6q23
connective tissue growth factor	CTGF	0.0594446	6q23.1
DEAD (Asp-Glu-Ala-Asp) box polypeptide 56	DDX56	0.0594446	7p13
transforming growth factor beta regulator 4	TBRG4	0.0594446	7p13
kelch repeat and BTB (POZ) domain containing 2	KBTBD2	0.0594446	7p14.3
glycoprotein (transmembrane) nmb	GPNMB	0.0594446	7p15
basic leucine zipper and W2 domains 2	BZW2	0.0594446	7p21.1
zinc finger, DHHC-type containing 4	ZDHHC4	0.0594446	7p22.1
Williams-Beuren syndrome chromosome region 16	WBSCR16	0.0594446	7q11.23
paraoxonase 2	PON2	0.0594446	7q21.3
sema domain, immunoglobulin domain (Ig), short basic domain, secreted, (semaphorin) 3C	SEMA3C	0.0594446	7q21-q31
solute carrier family 12 (potassium/chloride transporters), member 9	SLC12A9	0.0594446	7q22
ATP synthase, H+ transporting, mitochondrial Fo complex, subunit F2	ATP5J2	0.0594446	7q22.1
makorin ring finger protein 1	MKRN1	0.0594446	7q34
cullin 1	CUL1	0.0594446	7q36.1
ankyrin 1, erythrocytic	ANK1	0.0594446	8p11.1
inhibitor of kappa light polypeptide gene enhancer in B-cells, kinase beta	IKBKB	0.0594446	8p11.2
ectonucleoside triphosphate diphosphohydrolase 4	ENTPD4	0.0594446	8p21.3
bone morphogenetic protein 1	BMP1	0.0594446	8p21.3
mitochondrial ribosomal protein L15	MRPL15	0.0594446	8q11.2-q13
nuclear receptor coactivator 2	NCOA2	0.0594446	8q13.3
polymerase (RNA) III (DNA directed) polypeptide D, 44kDa	POLR3D	0.0594446	8q21
phosphatidylserine synthase 1	PTDSS1	0.0594446	8q22
KH domain containing, RNA binding, signal transduction associated 3	KHDRBS3	0.0594446	8q24.2
ring finger protein 38	RNF38	0.0594446	9p13
stomatin (EPB72)-like 2	STOML2	0.0594446	9p13.1
ubiquitin associated protein 1	UBAP1	0.0594446	9p13.3
PC4 and SFRS1 interacting protein 1	PSIP1	0.0594446	9p22.3
N-acetylneuraminic acid synthase	NANS	0.0594446	9p24.1-p23
RNA terminal phosphate cyclase-like 1	RCL1	0.0594446	9p24.1-p23
osteoclast stimulating factor 1	OSTF1	0.0594446	9q13-q21.2
zinc finger, CCHC domain containing 6	ZCCHC6	0.0594446	9q21
CDC28 protein kinase regulatory subunit 2	CKS2	0.0594446	9q22
B-box and SPRY domain containing	BSPRY	0.0594446	9q32
pre-B-cell leukemia homeobox 3	PBX3	0.0594446	9q33.3
endoglin	ENG	0.0594446	9q33-q34.1
folylpolyglutamate synthase	FPGS	0.0594446	9q34.1
SH2 domain containing 3C	SH2D3C	0.0594446	9q34.11
prostaglandin E synthase 2	PTGES2	0.0594446	9q34.11
ABO blood group (transferase A, alpha 1-3-N-acetylgalactosaminyltransferase; transferase B, alpha 1-3-galactosyltransferase)	ABO	0.0594446	9q34.2
nasal embryonic LHRH factor	NELF	0.0594446	9q34.3
nebulette	NEBL	0.0594446	10p12
GTP binding protein 4	GTPBP4	0.0594446	10p15-p14
retinol binding protein 3, interstitial	RBP3	0.0594446	10q11.2
nuclear receptor binding factor 2	NRBF2	0.0594446	10q21.3
solute carrier family 29 (nucleoside transporters), member 3	SLC29A3	0.0594446	10q22.1
Hermansky-Pudlak syndrome 1	HPS1	0.0594446	10q23.1-q23.3
hematopoietically expressed homeobox	HHEX	0.0594446	10q23.33
Kv channel interacting protein 2	KCNIP2	0.0594446	10q24
meningioma expressed antigen 5 (hyaluronidase)	MGEA5	0.0594446	10q24.1-q24.3
ARP1 actin-related protein 1 homolog A, centractin alpha (yeast)	ACTR1A	0.0594446	10q24.32
LIM domain binding 1	LDB1	0.0594446	10q24-q25
budding uninhibited by benzimidazoles 3 homolog (yeast)	BUB3	0.0594446	10q26
tubulin, gamma complex associated protein 2	TUBGCP2	0.0594446	10q26.3
cryptochrome 2 (photolyase-like)	CRY2	0.0594446	11p11.2
cAMP responsive element binding protein 3-like 1	CREB3L1	0.0594446	11p11.2
solute carrier family 35, member C1	SLC35C1	0.0594446	11p11.2
HIV-1 Tat interactive protein 2, 30kDa	HTATIP2	0.0594446	11p15.1
related RAS viral (r-ras) oncogene homolog 2	RRAS2	0.0594446	11p15.2
ubiquitin specific peptidase 47	USP47	0.0594446	11p15.3
interferon induced transmembrane protein 2 (1-8D)	IFITM2	0.0594446	11p15.5
stromal interaction molecule 1	STIM1	0.0594446	11p15.5
solute carrier family 25 (mitochondrial carrier: glutamate), member 22	SLC25A22	0.0594446	11p15.5
ubiquitin-conjugating enzyme E2L 6	UBE2L6	0.0594446	11q12
translocase of inner mitochondrial membrane 10 homolog (yeast)	TIMM10	0.0594446	11q12.1-q12.3
metastasis associated 1 family, member 2	MTA2	0.0594446	11q12-q13.1
nuclear mitotic apparatus protein 1	NUMA1	0.0594446	11q13
v-rel reticuloendotheliosis viral oncogene homolog A (avian)	RELA	0.0594446	11q13
polymerase (DNA-directed), delta 4	POLD4	0.0594446	11q13
splicing factor 3b, subunit 2, 145kDa	SF3B2	0.0594446	11q13.1
GRB2-associated binding protein 2	GAB2	0.0594446	11q14.1
myotubularin related protein 2	MTMR2	0.0594446	11q22
DIX domain containing 1	DIXDC1	0.0594446	11q23.1
sorting nexin 19	SNX19	0.0594446	11q25
pleckstrin homology domain containing, family A member 5	PLEKHA5	0.0594446	12p12
solute carrier organic anion transporter family, member 1C1	SLCO1C1	0.0594446	12p12.2
lymphotoxin beta receptor (TNFR superfamily, member 3)	LTBR	0.0594446	12p13
cell division cycle associated 3	CDCA3	0.0594446	12p13
GABA(A) receptor-associated protein like 1	GABARAPL1	0.0594446	12p13.2
fibroblast growth factor 23	FGF23	0.0594446	12p13.3
serine hydroxymethyltransferase 2 (mitochondrial)	SHMT2	0.0594446	12q12-q14
ankyrin repeat and SOCS box-containing 8	ASB8	0.0594446	12q13.11
poly(rC) binding protein 2	PCBP2	0.0594446	12q13.12-q13.13
low density lipoprotein receptor-related protein 1	LRP1	0.0594446	12q13-q14
ubiquitin specific peptidase 15	USP15	0.0594446	12q14
Advillin	AVIL	0.0594446	12q14.1
transmembrane protein 5	TMEM5	0.0594446	12q14.2
apoptotic peptidase activating factor 1	APAF1	0.0594446	12q23
cytoskeleton-associated protein 4	CKAP4	0.0594446	12q23.3
huntingtin interacting protein 1 related	HIP1R	0.0594446	12q24
thymine-DNA glycosylase	TDG	0.0594446	12q24.1
transient receptor potential cation channel, subfamily V, member 4	TRPV4	0.0594446	12q24.1
actin related protein 2/3 complex, subunit 3, 21kDa	ARPC3	0.0594446	12q24.11
solute carrier family 24 (sodium/potassium/calcium exchanger), member 6	SLC24A6	0.0594446	12q24.13
heat shock 22kDa protein 8	HSPB8	0.0594446	12q24.23
RAN, member RAS oncogene family	RAN	0.0594446	12q24.3
unc-51-like kinase 1 (C. elegans)	ULK1	0.0594446	12q24.3
proteasome (prosome, macropain) 26S subunit, non-ATPase, 9	PSMD9	0.0594446	12q24.31-q24.32
pseudouridylate synthase 1	PUS1	0.0594446	12q24.33
ubiquitin-like 3	UBL3	0.0594446	13q12-q13
nuclear fragile X mental retardation protein interacting protein 1	NUFIP1	0.0594446	13q14
ceroid-lipofuscinosis, neuronal 5	CLN5	0.0594446	13q21.1-q32
Kruppel-like factor 5 (intestinal)	KLF5	0.0594446	13q22.1
sprouty homolog 2 (Drosophila)	SPRY2	0.0594446	13q31.1
serine/threonine kinase 24	STK24	0.0594446	13q31.2-q32.3
collagen, type IV, alpha 2	COL4A2	0.0594446	13q34
YY1 transcription factor	YY1	0.0594446	14q
golgin A5	GOLGA5	0.0594446	14q
transmembrane 9 superfamily member 1	TM9SF1	0.0594446	14q11.2
O-sialoglycoprotein endopeptidase	OSGEP	0.0594446	14q11.2
translocase of inner mitochondrial membrane 9 homolog (yeast)	TIMM9	0.0594446	14q21
enhancer of rudimentary homolog (Drosophila)	ERH	0.0594446	14q24.1|7q34
pecanex homolog (Drosophila)	PCNX	0.0594446	14q24.2
serine palmitoyltransferase, long chain base subunit 2	SPTLC2	0.0594446	14q24.3
Serine palmitoyltransferase, long chain base subunit 2	SPTLC2	0.0594446	14q24.3-q31
legumain	LGMN	0.0594446	14q32.1
tryptophanyl-tRNA synthetase	WARS	0.0594446	14q32.31
REST corepressor 1	RCOR1	0.0594446	14q32.31
TNF receptor-associated factor 3	TRAF3	0.0594446	14q32.32
BCL2-associated athanogene 5	BAG5	0.0594446	14q32.33
solute carrier family 12 (potassium/chloride transporters), member 6	SLC12A6	0.0594446	15q13
myelin expression factor 2	MYEF2	0.0594446	15q21.1
COP9 constitutive photomorphogenic homolog subunit 2 (Arabidopsis)	COPS2	0.0594446	15q21.2
ubiquitin specific peptidase 8	USP8	0.0594446	15q21.2
SMAD family member 6	SMAD6	0.0594446	15q21-q22
spastic paraplegia 21 (autosomal recessive, Mast syndrome)	SPG21	0.0594446	15q21-q22
Cyclin B2	CCNB2	0.0594446	15q22.2
vacuolar protein sorting 13 homolog C (S. cerevisiae)	VPS13C	0.0594446	15q22.2
ubiquitin specific peptidase 3	USP3	0.0594446	15q22.3
ClpX caseinolytic peptidase X homolog (E. coli)	CLPX	0.0594446	15q22.31
poly (ADP-ribose) polymerase family, member 16	PARP16	0.0594446	15q22.31
TIMELESS interacting protein	TIPIN	0.0594446	15q22.31
AT rich interactive domain 3B (BRIGHT-like)	ARID3B	0.0594446	15q24
stimulated by retinoic acid gene 6 homolog (mouse)	STRA6	0.0594446	15q24.1
exportin 6	XPO6	0.0594446	16p11.2
PYD and CARD domain containing	PYCARD	0.0594446	16p11.2
G protein-coupled receptor, family C, group 5, member B	GPRC5B	0.0594446	16p12
nucleotide binding protein 1 (MinD homolog, E. coli)	NUBP1	0.0594446	16p13.13
suppressor of cytokine signaling 1	SOCS1	0.0594446	16p13.13
Calcium regulated heat stable protein 1, 24kDa	CARHSP1	0.0594446	16p13.2
mitochondrial ribosomal protein S34	MRPS34	0.0594446	16p13.3
ADP-ribosylation factor-like 2 binding protein	ARL2BP	0.0594446	16q13
G protein-coupled receptor 56	GPR56	0.0594446	16q13
homocysteine-inducible, endoplasmic reticulum stress-inducible, ubiquitin-like domain member 1	HERPUD1	0.0594446	16q13
alanyl-tRNA synthetase	AARS	0.0594446	16q22
splicing factor 3b, subunit 3, 130kDa	SF3B3	0.0594446	16q22.1
cadherin 5, type 2 (vascular endothelium)	CDH5	0.0594446	16q22.1
sphingomyelin phosphodiesterase 3, neutral membrane (neutral sphingomyelinase II)	SMPD3	0.0594446	16q22.1
proteasome (prosome, macropain) 26S subunit, non-ATPase, 7	PSMD7	0.0594446	16q22.3
adaptor-related protein complex 1, gamma 1 subunit	AP1G1	0.0594446	16q23
Proteasome (prosome, macropain) 26S subunit, non-ATPase, 7	PSMD7	0.0594446	16q23-q24
zinc finger, DHHC-type containing 7	ZDHHC7	0.0594446	16q24.1
coactosin-like 1 (Dictyostelium)	COTL1	0.0594446	16q24.1
spastic paraplegia 7 (pure and complicated autosomal recessive)	SPG7	0.0594446	16q24.3
tubulin, beta 3	TUBB3	0.0594446	16q24.3
forkhead box O3	FOXO3	0.0594446	17p11
elaC homolog 2 (E. coli)	ELAC2	0.0594446	17p11.2
microfibrillar-associated protein 4	MFAP4	0.0594446	17p11.2
transient receptor potential cation channel, subfamily V, member 2	TRPV2	0.0594446	17p11.2
myosin IC	MYO1C	0.0594446	17p13
suppressor of Ty 6 homolog (S. cerevisiae)	SUPT6H	0.0594446	17q11.2
apoptosis antagonizing transcription factor	AATF	0.0594446	17q12
proteasome (prosome, macropain) activator subunit 3 (PA28 gamma; Ki)	PSME3	0.0594446	17q21
dual specificity phosphatase 3	DUSP3	0.0594446	17q21
transducer of ERBB2, 1	TOB1	0.0594446	17q21
interferon-induced protein 35	IFI35	0.0594446	17q21
enhancer of zeste homolog 1 (Drosophila)	EZH1	0.0594446	17q21.1-q21.3
testis expressed 2	TEX2	0.0594446	17q23.3
FtsJ homolog 3 (E. coli)	FTSJ3	0.0594446	17q23.3
BAI1-associated protein 2	BAIAP2	0.0594446	17q25
mitochondrial ribosomal protein S7	MRPS7	0.0594446	17q25
v-maf musculoaponeurotic fibrosarcoma oncogene homolog G (avian)	MAFG	0.0594446	17q25.3
Protein phosphatase 4, regulatory subunit 1	PPP4R1	0.0594446	18p11.22
myomesin 1, 185kDa	MYOM1	0.0594446	18p11.31
Impact homolog (mouse)	IMPACT	0.0594446	18q11.2-q12.1
ring finger protein 138	RNF138	0.0594446	18q12.1
methyl-CpG binding domain protein 2	MBD2	0.0594446	18q21
neural precursor cell expressed, developmentally down-regulated 4-like	NEDD4L	0.0594446	18q21
regulatory factor X, 1 (influences HLA class II expression)	RFX1	0.0594446	19p13.1
GTP binding protein 3 (mitochondrial)	GTPBP3	0.0594446	19p13.11
pyroglutamyl-peptidase I	PGPEP1	0.0594446	19p13.11
inositol-3-phosphate synthase 1	ISYNA1	0.0594446	19p13.11
Kruppel-like factor 2 (lung)	KLF2	0.0594446	19p13.13-p13.11
MAP kinase interacting serine/threonine kinase 2	MKNK2	0.0594446	19p13.3
Rho guanine nucleotide exchange factor (GEF) 1	ARHGEF1	0.0594446	19q13.13
proteasome (prosome, macropain) 26S subunit, non-ATPase, 8	PSMD8	0.0594446	19q13.2
egl nine homolog 2 (C. elegans)	EGLN2	0.0594446	19q13.2
vasodilator-stimulated phosphoprotein	VASP	0.0594446	19q13.2-q13.3
epithelial membrane protein 3	EMP3	0.0594446	19q13.3
hypoxia inducible factor 3, alpha subunit	HIF3A	0.0594446	19q13.32
glutamate-rich WD repeat containing 1	GRWD1	0.0594446	19q13.33
interleukin 11	IL11	0.0594446	19q13.3-q13.4
ubiquitin-conjugating enzyme E2S	UBE2S	0.0594446	19q13.43
sorting nexin 5	SNX5	0.0594446	20p11
pleiomorphic adenoma gene-like 2	PLAGL2	0.0594446	20q11.21
NFS1 nitrogen fixation 1 homolog (S. cerevisiae)	NFS1	0.0594446	20q11.22
catenin, beta like 1	CTNNBL1	0.0594446	20q11.23-q12
serine/threonine kinase 4	STK4	0.0594446	20q11.2-q13.2
topoisomerase (DNA) I	TOP1	0.0594446	20q12-q13.1
cathepsin Z	CTSZ	0.0594446	20q13
v-myb myeloblastosis viral oncogene homolog (avian)-like 2	MYBL2	0.0594446	20q13.1
stathmin-like 3	STMN3	0.0594446	20q13.3
RAB22A, member RAS oncogene family	RAB22A	0.0594446	20q13.32
potassium voltage-gated channel, Isk-related family, member 2	KCNE2	0.0594446	21q22.12
carbonyl reductase 3	CBR3	0.0594446	21q22.2
potassium inwardly-rectifying channel, subfamily J, member 15	KCNJ15	0.0594446	21q22.2
phosphodiesterase 9A	PDE9A	0.0594446	21q22.3
beta-site APP-cleaving enzyme 2	BACE2	0.0594446	21q22.3
receptor-interacting serine-threonine kinase 4	RIPK4	0.0594446	21q22.3
splicing factor 3a, subunit 1, 120kDa	SF3A1	0.0594446	22q12.2
target of myb1 (chicken)	TOM1	0.0594446	22q13.1
KDEL (Lys-Asp-Glu-Leu) endoplasmic reticulum protein retention receptor 3	KDELR3	0.0594446	22q13.1
suppressor of variegation 3-9 homolog 1 (Drosophila)	SUV39H1	0.0594446	Xp11.23
ubiquitously-expressed transcript	UXT	0.0594446	Xp11.23-p11.22
glycoprotein M6B	GPM6B	0.0594446	Xp22.2
interleukin 2 receptor, gamma	IL2RG	0.0594446	Xq13.1
host cell factor C1 (VP16-accessory protein)	HCFC1	0.0594446	Xq28
high-mobility group box 3	HMGB3	0.0594446	Xq28
Janus kinase 1	JAK1	0.0609853	1p32.3-p31.3
gamma-aminobutyric acid (GABA) A receptor, alpha 1	GABRA1	0.0609853	5q34-q35
mitochondrial carrier triple repeat 1	MCART1	0.062267	9p13.3-p12
embigin	EMB	0.0627903	1p11.2
ubiquitin-conjugating enzyme E2, J2 (UBC6 homolog, yeast)	UBE2J2	0.0627903	1p36.33
regenerating islet-derived 3 gamma	REG3G	0.0627903	2p12
ADP-ribosylation-like factor 6 interacting protein 6	ARL6IP6	0.0627903	2q23.3
calcium/calmodulin-dependent protein kinase II delta	CAMK2D	0.0627903	4q26
embigin	EMB	0.0627903	5q11.1
phosphorylated adaptor for RNA export	PHAX	0.0627903	5q23.2
RIO kinase 1 (yeast)	RIOK1	0.0627903	6p24.3
protein kinase (cAMP-dependent, catalytic) inhibitor beta	PKIB	0.0627903	6q22.31
neurexophilin 1	NXPH1	0.0627903	7p22
phosphodiesterase 7A	PDE7A	0.0627903	8q13
F-box and WD repeat domain containing 5	FBXW5	0.0627903	9q34.3
pecanex-like 3 (Drosophila)	PCNXL3	0.0627903	11q13.1
ras homolog gene family, member V	RHOV	0.0627903	15q13.3
cyclin D-type binding-protein 1	CCNDBP1	0.0627903	15q14-q15
RAB34, member RAS oncogene family	RAB34	0.0627903	17q11.2
PHD finger protein 12	PHF12	0.0627903	17q11.2
axin 2	AXIN2	0.0627903	17q23-q24
RAB12, member RAS oncogene family	RAB12	0.0627903	18p11.22
myosin VB	MYO5B	0.0627903	18q21
deoxynucleotidyltransferase, terminal, interacting protein 1	DNTTIP1	0.0627903	20q13.12
DnaJ (Hsp40) homolog, subfamily C, member 5	DNAJC5	0.0627903	20q13.33
CD72 molecule	CD72	0.0653796	9p13.3
collagen, type IV, alpha 3 (Goodpasture antigen)	COL4A3	0.0660415	2q36-q37
recombination activating gene 1	RAG1	0.0660415	11p13
activin A receptor, type IB	ACVR1B	0.0660415	12q13
integrin, beta 3 (platelet glycoprotein IIIa, antigen CD61)	ITGB3	0.0660415	17q21.32
regulator of G-protein signaling 16	RGS16	0.0661365	1q25-q31
interleukin 18 receptor accessory protein	IL18RAP	0.0661365	2q12
solute carrier family 11 (proton-coupled divalent metal ion transporters), member 1	SLC11A1	0.0661365	2q35
potassium voltage-gated channel, Isk-related family, member 4	KCNE4	0.0661365	2q36.3
CD33 molecule	CD33	0.0661365	19q13.3
ubiquitin specific peptidase 24	USP24	0.0662689	1p32.3
retinoblastoma binding protein 4	RBBP4	0.0662689	1p35.1
basic leucine zipper nuclear factor 1	BLZF1	0.0662689	1q24
leucine rich repeat (in FLII) interacting protein 2	LRRFIP2	0.0662689	3p22.2
lysyl oxidase-like 2	LOXL2	0.0662689	8p21.3
Lysyl oxidase-like 2	LOXL2	0.0662689	8p21.3-p21.2
cytoskeleton associated protein 2	CKAP2	0.0662689	13q14
myocyte enhancer factor 2A	MEF2A	0.0662689	15q26
homeodomain interacting protein kinase 1	HIPK1	0.0667041	1p13.2
chloride channel accessory 2	CLCA2	0.0667041	1p22.3
guanine nucleotide binding protein (G protein), gamma 12	GNG12	0.0667041	1p31.3
bone morphogenetic protein 8a	BMP8A	0.0667041	1p34.3
DnaJ (Hsp40) homolog, subfamily C, member 11	DNAJC11	0.0667041	1p36.31
SHC (Src homology 2 domain containing) transforming protein 1	SHC1	0.0667041	1q21
phosphatidylinositol-4-phosphate 5-kinase, type I, alpha	PIP5K1A	0.0667041	1q21.3
small proline-rich protein 1B	SPRR1B	0.0667041	1q21-q22
UDP-N-acteylglucosamine pyrophosphorylase 1	UAP1	0.0667041	1q23.3
solute carrier family 19 (thiamine transporter), member 2	SLC19A2	0.0667041	1q23.3
calcyclin binding protein	CACYBP	0.0667041	1q24-q25
ubiquitin carboxyl-terminal hydrolase L5	UCHL5	0.0667041	1q32
laminin, beta 3	LAMB3	0.0667041	1q32
dual-specificity tyrosine-(Y)-phosphorylation regulated kinase 3	DYRK3	0.0667041	1q32.1
F-box protein 28	FBXO28	0.0667041	1q42.11
neuronal PAS domain protein 2	NPAS2	0.0667041	2q11.2
zeta-chain (TCR) associated protein kinase 70kDa	ZAP70	0.0667041	2q12
Kruppel-like factor 7 (ubiquitous)	KLF7	0.0667041	2q32
gastrulation brain homeobox 2	GBX2	0.0667041	2q37
melanophilin	MLPH	0.0667041	2q37.3
sema domain, immunoglobulin domain (Ig), short basic domain, secreted, (semaphorin) 3F	SEMA3F	0.0667041	3p21.3
SATB homeobox 1	SATB1	0.0667041	3p23
ets variant 5	ETV5	0.0667041	3q28
SH3 domain and tetratricopeptide repeats 1	SH3TC1	0.0667041	4p16.1
cysteine-rich hydrophobic domain 2	CHIC2	0.0667041	4q11
BMP2 inducible kinase	BMP2K	0.0667041	4q21.21
mitochondrial ribosomal protein S18C	MRPS18C	0.0667041	4q21.23
Rho GTPase activating protein 24	ARHGAP24	0.0667041	4q22.1
dual adaptor of phosphotyrosine and 3-phosphoinositides	DAPP1	0.0667041	4q25-q27
sparc/osteonectin, cwcv and kazal-like domains proteoglycan (testican) 3	SPOCK3	0.0667041	4q32.3
F-box protein 4	FBXO4	0.0667041	5p12
complement component 6	C6	0.0667041	5p13
nuclear receptor binding SET domain protein 1	NSD1	0.0667041	5q35
tubulin folding cofactor C	TBCC	0.0667041	6p21.1
triggering receptor expressed on myeloid cells 2	TREM2	0.0667041	6p21.1
Lymphotoxin beta (TNF superfamily, member 3)	LTB	0.0667041	6p21.3
tripartite motif-containing 26	TRIM26	0.0667041	6p21.3
PAK1 interacting protein 1	PAK1IP1	0.0667041	6p24.2
inhibitor of Bruton agammaglobulinemia tyrosine kinase	IBTK	0.0667041	6q14.1
polymerase (DNA directed), mu	POLM	0.0667041	7p13
anterior gradient homolog 2 (Xenopus laevis)	AGR2	0.0667041	7p21.3
poly(A) polymerase beta (testis specific)	PAPOLB	0.0667041	7p22.1
wingless-type MMTV integration site family, member 16	WNT16	0.0667041	7q31
Testis specific, 14	TSGA14	0.0667041	7q32
ATPase, H+ transporting, lysosomal V0 subunit a4	ATP6V0A4	0.0667041	7q34
replication initiator 1	REPIN1	0.0667041	7q36.1
proline synthetase co-transcribed homolog (bacterial)	PROSC	0.0667041	8p11.2
block of proliferation 1	BOP1	0.0667041	8q24.3
regulatory factor X, 3 (influences HLA class II expression)	RFX3	0.0667041	9p24.2
phosphatidylinositol-4-phosphate 5-kinase, type I, beta	PIP5K1B	0.0667041	9q13
coronin, actin binding protein, 2A	CORO2A	0.0667041	9q22.3
kinesin family member 5B	KIF5B	0.0667041	10p11.22
sphingosine-1-phosphate lyase 1	SGPL1	0.0667041	10q21
AT rich interactive domain 5B (MRF1-like)	ARID5B	0.0667041	10q21.2
cytoplasmic polyadenylation element binding protein 3	CPEB3	0.0667041	10q23.32
solute carrier family 25, member 28	SLC25A28	0.0667041	10q24.2
cyclin M2	CNNM2	0.0667041	10q24.32
TNF receptor-associated factor 6	TRAF6	0.0667041	11p12
growth arrest-specific 2	GAS2	0.0667041	11p14.3
T-cell, immune regulator 1, ATPase, H+ transporting, lysosomal V0 subunit A3	TCIRG1	0.0667041	11q13.2
CD163 molecule	CD163	0.0667041	12p13.3
TBC1 domain family, member 15	TBC1D15	0.0667041	12q21.1
golgin A3	GOLGA3	0.0667041	12q24.33
exportin 4	XPO4	0.0667041	13q11
Asparagine-linked glycosylation 5, dolichyl-phosphate beta-glucosyltransferase homolog (S. cerevisiae)	ALG5	0.0667041	13q13.3
excision repair cross-complementing rodent repair deficiency, complementation group 5	ERCC5	0.0667041	13q33
proteasome (prosome, macropain) 26S subunit, ATPase, 6	PSMC6	0.0667041	14q22.1
dehydrogenase/reductase (SDR family) member 7	DHRS7	0.0667041	14q23.1
SIX homeobox 6	SIX6	0.0667041	14q23.1
ectonucleoside triphosphate diphosphohydrolase 5	ENTPD5	0.0667041	14q24
inositol 1,3,4-triphosphate 5/6 kinase	ITPK1	0.0667041	14q31
vaccinia related kinase 1	VRK1	0.0667041	14q32
dicer 1, ribonuclease type III	DICER1	0.0667041	14q32.13
B-cell CLL/lymphoma 11B (zinc finger protein)	BCL11B	0.0667041	14q32.2
protein phosphatase 2, regulatory subunit B', gamma	PPP2R5C	0.0667041	14q32.31
ATPase, class V, type 10A	ATP10A	0.0667041	15q11.2
MAX gene associated	MGA	0.0667041	15q14
fem-1 homolog b (C. elegans)	FEM1B	0.0667041	15q22
BCL2/adenovirus E1B 19kDa interacting protein 2	BNIP2	0.0667041	15q22.2
protein regulator of cytokinesis 1	PRC1	0.0667041	15q26.1
aldehyde dehydrogenase 1 family, member A3	ALDH1A3	0.0667041	15q26.3
RRN3 RNA polymerase I transcription factor homolog (S. cerevisiae)	RRN3	0.0667041	16p11.2
RRN3 RNA polymerase I transcription factor homolog (S. cerevisiae)	RRN3	0.0667041	16p12
metallothionein 4	MT4	0.0667041	16q13
junctophilin 3	JPH3	0.0667041	16q24.3
mitogen-activated protein kinase kinase 4	MAP2K4	0.0667041	17p11.2
G protein pathway suppressor 2	GPS2	0.0667041	17p13
cancer susceptibility candidate 3	CASC3	0.0667041	17q11-q21.3
ets variant 4	ETV4	0.0667041	17q21
mitogen-activated protein kinase kinase kinase 14	MAP3K14	0.0667041	17q21
kelch-like 11 (Drosophila)	KLHL11	0.0667041	17q21.2
homeobox B3	HOXB3	0.0667041	17q21.3
DEAH (Asp-Glu-Ala-His) box polypeptide 8	DHX8	0.0667041	17q21.31
T-box 4	TBX4	0.0667041	17q21-q22
SRY (sex determining region Y)-box 9	SOX9	0.0667041	17q23
tripartite motif-containing 25	TRIM25	0.0667041	17q23.2
proteasome (prosome, macropain) 26S subunit, non-ATPase, 12	PSMD12	0.0667041	17q24.2
armadillo repeat containing 7	ARMC7	0.0667041	17q25.1
alveolar soft part sarcoma chromosome region, candidate 1	ASPSCR1	0.0667041	17q25.3
lipin 2	LPIN2	0.0667041	18p11.31
tumor necrosis factor receptor superfamily, member 11a, NFKB activator	TNFRSF11A	0.0667041	18q22.1
Kruppel-like factor 1 (erythroid)	KLF1	0.0667041	19p13.13-p13.12
ephrin-A2	EFNA2	0.0667041	19p13.3
AT rich interactive domain 3A (BRIGHT-like)	ARID3A	0.0667041	19p13.3
egf-like module containing, mucin-like, hormone receptor-like 1	EMR1	0.0667041	19p13.3
Theg homolog (mouse)	THEG	0.0667041	19p13.3
biliverdin reductase B (flavin reductase (NADPH))	BLVRB	0.0667041	19q13.1-q13.2
sialic acid binding Ig-like lectin 5	SIGLEC5	0.0667041	19q13.3
eyes absent homolog 2 (Drosophila)	EYA2	0.0667041	20q13.1
par-6 partitioning defective 6 homolog beta (C. elegans)	PARD6B	0.0667041	20q13.13
myelin transcription factor 1	MYT1	0.0667041	20q13.33
BTB and CNC homology 1, basic leucine zipper transcription factor 1	BACH1	0.0667041	21q22.11
interleukin 10 receptor, beta	IL10RB	0.0667041	21q22.1-q22.2|21q22.11
claudin 14	CLDN14	0.0667041	21q22.3
HIR histone cell cycle regulation defective homolog A (S. cerevisiae)	HIRA	0.0667041	22q11.2|22q11.21
Bruton agammaglobulinemia tyrosine kinase	BTK	0.0667041	Xq21.33-q22
glypican 4	GPC4	0.0667041	Xq26.1
RAS guanyl releasing protein 4	RASGRP4	0.0684849	19q13.1
MAD2 mitotic arrest deficient-like 2 (yeast)	MAD2L2	0.0687945	1p36
MKI67 (FHA domain) interacting nucleolar phosphoprotein	MKI67IP	0.0687945	2q14.3
hairy and enhancer of split 6 (Drosophila)	HES6	0.0687945	2q37.3
forkhead box P1	FOXP1	0.0687945	3p14.1
phosphoglucomutase 2	PGM2	0.0687945	4p14
ligand of numb-protein X 1	LNX1	0.0687945	4q12
spermatogenesis associated 5	SPATA5	0.0687945	4q28.1
NOP2/Sun domain family, member 2	NSUN2	0.0687945	5p15.31
Ras protein-specific guanine nucleotide-releasing factor 2	RASGRF2	0.0687945	5q13
nurim (nuclear envelope membrane protein)	NRM	0.0687945	6p21.33
dystrobrevin binding protein 1	DTNBP1	0.0687945	6p22.3
cerebral cavernous malformation 2	CCM2	0.0687945	7p13
Shwachman-Bodian-Diamond syndrome	SBDS	0.0687945	7q11.21
MAF1 homolog (S. cerevisiae)	MAF1	0.0687945	8q24.3
chromatin accessibility complex 1	CHRAC1	0.0687945	8q24.3
NIMA (never in mitosis gene a)-related kinase 6	NEK6	0.0687945	9q33.3-q34.11
WD repeat domain 5	WDR5	0.0687945	9q34
solute carrier family 27 (fatty acid transporter), member 4	SLC27A4	0.0687945	9q34.11
immediate early response 5-like	IER5L	0.0687945	9q34.11
surfeit 4	SURF4	0.0687945	9q34.2
surfeit 6	SURF6	0.0687945	9q34.2
G-protein signaling modulator 1	GPSM1	0.0687945	9q34.3
RAB18, member RAS oncogene family	RAB18	0.0687945	10p12.1
nudix (nucleoside diphosphate linked moiety X)-type motif 5	NUDT5	0.0687945	10p14
phosphoinositide-3-kinase adaptor protein 1	PIK3AP1	0.0687945	10q24.1
up-regulated during skeletal muscle growth 5 homolog (mouse)	USMG5	0.0687945	10q24.33
potassium voltage-gated channel, Isk-related family, member 3	KCNE3	0.0687945	11q13.4
diacylglycerol O-acyltransferase 2	DGAT2	0.0687945	11q13.5
ring finger protein 26	RNF26	0.0687945	11q23
potassium channel tetramerisation domain containing 10	KCTD10	0.0687945	12q24.11
phosphatidylinositol transfer protein, membrane-associated 2	PITPNM2	0.0687945	12q24.31
signal peptide peptidase 3	SPPL3	0.0687945	12q24.31
mesoderm development candidate 2	MESDC2	0.0687945	15q13
RNA binding protein with multiple splicing 2	RBPMS2	0.0687945	15q22.31
armadillo repeat containing 5	ARMC5	0.0687945	16p11.2
CTF18, chromosome transmission fidelity factor 18 homolog (S. cerevisiae)	CHTF18	0.0687945	16p13.3
F-box protein 31	FBXO31	0.0687945	16q24.2
mitochondrial ribosomal protein S23	MRPS23	0.0687945	17q22-q23
solute carrier family 25 (mitochondrial thiamine pyrophosphate carrier), member 19	SLC25A19	0.0687945	17q25.3
keratinocyte differentiation-associated protein	KRTDAP	0.0687945	19q13.12
napsin A aspartic peptidase	NAPSA	0.0687945	19q13.33
calcium channel, voltage-dependent, gamma subunit 6	CACNG6	0.0687945	19q13.4
retinol dehydrogenase 13 (all-trans/9-cis)	RDH13	0.0687945	19q13.42
GATA binding protein 5	GATA5	0.0687945	20q13.33
G protein-coupled receptor 120	GPR120	0.070696	10q23.33
ATPase, class I, type 8B, member 2	ATP8B2	0.0721397	1q21.3
DnaJ (Hsp40) homolog, subfamily C, member 13	DNAJC13	0.0721397	3q22.1
protease, serine, 12 (neurotrypsin, motopsin)	PRSS12	0.0721397	4q28.1
tripartite motif-containing 24	TRIM24	0.0721397	7q32-q34
dedicator of cytokinesis 5	DOCK5	0.0721397	8p21.2
importin 8	IPO8	0.0721397	12p11.21
purine nucleoside phosphorylase	PNP	0.0721397	14q13.1
poly(A)-specific ribonuclease (deadenylation nuclease)	PARN	0.0721397	16p13
chemokine (C-C motif) ligand 8	CCL8	0.0721397	17q11.2
gap junction protein, gamma 1, 45kDa	GJC1	0.0721397	17q21.31
U2 small nuclear RNA auxiliary factor 1	U2AF1	0.0721397	21q22.3
RNA binding motif protein 15	RBM15	0.0725371	1p13
DnaJ (Hsp40) homolog, subfamily B, member 4	DNAJB4	0.0725371	1p31.1
low density lipoprotein receptor-related protein 8, apolipoprotein e receptor	LRP8	0.0725371	1p34
signaling lymphocytic activation molecule family member 1	SLAMF1	0.0725371	1q23.3
NIMA (never in mitosis gene a)-related kinase 2	NEK2	0.0725371	1q32.2-q41
RAB11 family interacting protein 5 (class I)	RAB11FIP5	0.0725371	2p13
fibronectin type III domain containing 4	FNDC4	0.0725371	2p23.3
vacuolar protein sorting 24 homolog (S. cerevisiae)	VPS24	0.0725371	2p24.3-p24.1
homeobox D11	HOXD11	0.0725371	2q31.1
solute carrier family 19, member 3	SLC19A3	0.0725371	2q37
SP100 nuclear antigen	SP100	0.0725371	2q37.1
programmed cell death 1	PDCD1	0.0725371	2q37.3
leucine rich repeat containing 2	LRRC2	0.0725371	3p21.31
tumor necrosis factor (ligand) superfamily, member 10	TNFSF10	0.0725371	3q26
glycerol kinase 2	GK2	0.0725371	4q13
cyclin-dependent kinase-like 2 (CDC2-related kinase)	CDKL2	0.0725371	4q21.1
bone morphogenetic protein receptor, type IB	BMPR1B	0.0725371	4q22-q24
Sin3A-associated protein, 30kDa	SAP30	0.0725371	4q34.1
FSHD region gene 1	FRG1	0.0725371	4q35
EGF-like repeats and discoidin I-like domains 3	EDIL3	0.0725371	5q14
TAF7 RNA polymerase II, TATA box binding protein (TBP)-associated factor, 55kDa	TAF7	0.0725371	5q31
neuropeptide Y receptor Y6 (pseudogene)	NPY6R	0.0725371	5q31
protocadherin alpha 10	PCDHA10	0.0725371	5q31
myozenin 3	MYOZ3	0.0725371	5q33.1
histone cluster 1, H3h	HIST1H3H	0.0725371	6p22.1
RAN binding protein 9	RANBP9	0.0725371	6p23
absent in melanoma 1	AIM1	0.0725371	6q21
acyloxyacyl hydrolase (neutrophil)	AOAH	0.0725371	7p14-p12
histone deacetylase 9	HDAC9	0.0725371	7p21.1
fascin homolog 1, actin-bundling protein (Strongylocentrotus purpuratus)	FSCN1	0.0725371	7p22
ubiquitin protein ligase E3C	UBE3C	0.0725371	7q36.3
BCL2-associated athanogene 4	BAG4	0.0725371	8p11.23
regulator of G-protein signaling 20	RGS20	0.0725371	8q
hepatocyte nuclear factor 4, gamma	HNF4G	0.0725371	8q21.11
v-myb myeloblastosis viral oncogene homolog (avian)-like 1	MYBL1	0.0725371	8q22
ribosomal protein L12	RPL12	0.0725371	9q34
DnaJ (Hsp40) homolog, subfamily C, member 1	DNAJC1	0.0725371	10p12.31
dickkopf homolog 1 (Xenopus laevis)	DKK1	0.0725371	10q11.2
solute carrier family 43, member 3	SLC43A3	0.0725371	11q11
aryl hydrocarbon receptor nuclear translocator-like 2	ARNTL2	0.0725371	12p12.2-p11.2
lymphocyte-activation gene 3	LAG3	0.0725371	12p13.32
methyltransferase like 1	METTL1	0.0725371	12q13
tensin like C1 domain containing phosphatase (tensin 2)	TENC1	0.0725371	12q13.13
BRCA1 associated protein	BRAP	0.0725371	12q24
RNA binding motif protein 19	RBM19	0.0725371	12q24.21
density-regulated protein	DENR	0.0725371	12q24.31
ring finger protein 17	RNF17	0.0725371	13q12.12
potassium channel tetramerisation domain containing 12	KCTD12	0.0725371	13q22.3
neuronal PAS domain protein 3	NPAS3	0.0725371	14q12-q13
protein-O-mannosyltransferase 2	POMT2	0.0725371	14q24
E4F transcription factor 1	E4F1	0.0725371	16p13.3
zinc finger, CCHC domain containing 14	ZCCHC14	0.0725371	16q24.2
kelch domain containing 4	KLHDC4	0.0725371	16q24.3
heparan sulfate (glucosamine) 3-O-sulfotransferase 3B1	HS3ST3B1	0.0725371	17p12
Heparan sulfate (glucosamine) 3-O-sulfotransferase 3B1	HS3ST3B1	0.0725371	17p12-p11.2
mbt domain containing 1	MBTD1	0.0725371	17q21.33
diacylglycerol kinase, epsilon 64kDa	DGKE	0.0725371	17q22
myeloperoxidase	MPO	0.0725371	17q23.1
endoplasmic reticulum to nucleus signaling 1	ERN1	0.0725371	17q24.2
lipase, endothelial	LIPG	0.0725371	18q21.1
nuclear factor of activated T-cells, cytoplasmic, calcineurin-dependent 1	NFATC1	0.0725371	18q23
UDP-GlcNAc:betaGal beta-1,3-N-acetylglucosaminyltransferase 3	B3GNT3	0.0725371	19p13.1
intercellular adhesion molecule 4 (Landsteiner-Wiener blood group)	ICAM4	0.0725371	19p13.2-cen
leukocyte-associated immunoglobulin-like receptor 1	LAIR1	0.0725371	19q13.4
FSHD region gene 1	FRG1	0.0725371	20q11.21
junctophilin 2	JPH2	0.0725371	20q13.12
Zinc finger, SWIM-type containing 1	ZSWIM1	0.0725371	20q13.12
solute carrier family 9 (sodium/hydrogen exchanger), member 8	SLC9A8	0.0725371	20q13.13
small nuclear ribonucleoprotein D3 polypeptide 18kDa	SNRPD3	0.0725371	22q11.23
SEC14-like 4 (S. cerevisiae)	SEC14L4	0.0725371	22q12.2
nucleoporin 50kDa	NUP50	0.0725371	22q13.31
BMX non-receptor tyrosine kinase	BMX	0.0725371	Xp22.2
caudal type homeobox 4	CDX4	0.0725371	Xq13.2
odz, odd Oz/ten-m homolog 1(Drosophila)	ODZ1	0.0725371	Xq25
RNA binding motif protein, X-linked 2	RBMX2	0.0725371	Xq26.1
myotubularin 1	MTM1	0.0725371	Xq28
dual specificity phosphatase 16	DUSP16	0.0762006	12p13
SPARC related modular calcium binding 2	SMOC2	0.0770304	6q27
distal-less homeobox 1	DLX1	0.0773437	2q32
Phosphatidylinositol 4-kinase type 2 beta	PI4K2B	0.0773437	4p15.2
ankyrin repeat and SOCS box-containing 5	ASB5	0.0773437	4q34.2
PAP associated domain containing 4	PAPD4	0.0773437	5q14.1
triggering receptor expressed on myeloid cells-like 1	TREML1	0.0773437	6p21.1
myosin IG	MYO1G	0.0773437	7p13-p11.2
crystallin, gamma N	CRYGN	0.0773437	7q36.1
zinc finger, MYND-type containing 19	ZMYND19	0.0773437	9q34.3
sterile alpha motif domain containing 8	SAMD8	0.0773437	10q22.2
Spi-C transcription factor (Spi-1/PU.1 related)	SPIC	0.0773437	12q23.2
Zic family member 2 (odd-paired homolog, Drosophila)	ZIC2	0.0773437	13q32
SIN3 homolog A, transcription regulator (yeast)	SIN3A	0.0773437	15q24.2
parvin, gamma	PARVG	0.0773437	22q13.31
Coenzyme Q10 homolog B (S. cerevisiae)	COQ10B	0.0776174	2q33.1
trichohyalin	TCHH	0.0795532	1q21.3
lysine (K)-specific demethylase 3A	KDM3A	0.0795532	2p11.2
polymerase (RNA) I polypeptide B, 128kDa	POLR1B	0.0795532	2q13
structural maintenance of chromosomes 4	SMC4	0.0795532	3q26.1
transformer 2 beta homolog (Drosophila)	TRA2B	0.0795532	3q26.2-q27
G protein-coupled receptor kinase 6	GRK6	0.0795532	5q35
heterogeneous nuclear ribonucleoprotein A1	HNRNPA1	0.0795532	10q11.22
neurotrimin	NTM	0.0795532	11q25
twinfilin, actin-binding protein, homolog 1 (Drosophila)	TWF1	0.0795532	12q12
heterogeneous nuclear ribonucleoprotein A1	HNRNPA1	0.0795532	12q13.1
axin 1	AXIN1	0.0795532	16p13.3
family with sequence similarity 65, member A	FAM65A	0.0795532	16q22.1
chromatin modifying protein 1A	CHMP1A	0.0795532	16q24.3
TAO kinase 1	TAOK1	0.0795532	17q11.2
protein arginine methyltransferase 1	PRMT1	0.0795532	19q13.3
chitinase, acidic	CHIA	0.0796943	1p13.2
mRNA turnover 4 homolog (S. cerevisiae)	MRTO4	0.0796943	1p36.13
inhibitor of DNA binding 3, dominant negative helix-loop-helix protein	ID3	0.0796943	1p36.13-p36.12
thioredoxin interacting protein	TXNIP	0.0796943	1q21.1
uridine-cytidine kinase 2	UCK2	0.0796943	1q23
v-myc myelocytomatosis viral related oncogene, neuroblastoma derived (avian)	MYCN	0.0796943	2p24.1
proteasome (prosome, macropain) 26S subunit, non-ATPase, 1	PSMD1	0.0796943	2q37.1
ubiquitin specific peptidase 19	USP19	0.0796943	3p21.31
von Hippel-Lindau tumor suppressor	VHL	0.0796943	3p25.3
solute carrier organic anion transporter family, member 2A1	SLCO2A1	0.0796943	3q21
SEC22 vesicle trafficking protein homolog A (S. cerevisiae)	SEC22A	0.0796943	3q21.1
Sec61 alpha 1 subunit (S. cerevisiae)	SEC61A1	0.0796943	3q21.3
SEC62 homolog (S. cerevisiae)	SEC62	0.0796943	3q26.2
major facilitator superfamily domain containing 10	MFSD10	0.0796943	4p16.3
RAS-like, family 11, member B	RASL11B	0.0796943	4q12
family with sequence similarity 134, member B	FAM134B	0.0796943	5p15.1
heterogeneous nuclear ribonucleoprotein A/B	HNRNPAB	0.0796943	5q35.3
ataxin 1	ATXN1	0.0796943	6p23
tubulin, beta 2B	TUBB2B	0.0796943	6p25
TRAF3 interacting protein 2	TRAF3IP2	0.0796943	6q21
YKT6 v-SNARE homolog (S. cerevisiae)	YKT6	0.0796943	7p15.1
eukaryotic translation initiation factor 3, subunit B	EIF3B	0.0796943	7p22.3
eukaryotic translation initiation factor 4H	EIF4H	0.0796943	7q11.23
Kruppel-like factor 10	KLF10	0.0796943	8q22.2
heterogeneous nuclear ribonucleoprotein F	HNRNPF	0.0796943	10q11.21
mitogen-activated protein kinase 8 interacting protein 1	MAPK8IP1	0.0796943	11p11.2
AHNAK nucleoprotein	AHNAK	0.0796943	11q12.2
phospholipase A2, group XVI	PLA2G16	0.0796943	11q12.3
WD repeat domain 74	WDR74	0.0796943	11q12.3
splicing factor 1	SF1	0.0796943	11q13
prohibitin 2	PHB2	0.0796943	12p13
phosphatidylinositol-5-phosphate 4-kinase, type II, gamma	PIP4K2C	0.0796943	12q13.3
Sel-1 suppressor of lin-12-like (C. elegans)	SEL1L	0.0796943	14q24.3-q31
sel-1 suppressor of lin-12-like (C. elegans)	SEL1L	0.0796943	14q31
protein disulfide isomerase family A, member 3	PDIA3	0.0796943	15q15
myosin phosphatase Rho interacting protein	MPRIP	0.0796943	17p11.2
G protein-coupled receptor kinase interacting ArfGAP 1	GIT1	0.0796943	17p11.2
myosin, heavy chain 8, skeletal muscle, perinatal	MYH8	0.0796943	17p13.1
phosphatidylinositol transfer protein, alpha	PITPNA	0.0796943	17p13.3
ATP5S-like	ATP5SL	0.0796943	19q13.2
ATPase, Na+/K+ transporting, alpha 3 polypeptide	ATP1A3	0.0796943	19q13.31
ribosomal protein S9	RPS9	0.0796943	19q13.4
signal-regulatory protein alpha	SIRPA	0.0796943	20p13
inhibitor of DNA binding 1, dominant negative helix-loop-helix protein	ID1	0.0796943	20q11
serine incorporator 3	SERINC3	0.0796943	20q13.12
prostate transmembrane protein, androgen induced 1	PMEPA1	0.0796943	20q13.31-q13.33
trinucleotide repeat containing 6B	TNRC6B	0.0796943	22q13.1
v-raf murine sarcoma 3611 viral oncogene homolog	ARAF	0.0796943	Xp11.4-p11.2
FOS-like antigen 2	FOSL2	0.0816342	2p23.3
chromodomain helicase DNA binding protein 7	CHD7	0.0816342	8q12.2
polymeric immunoglobulin receptor	PIGR	0.0821227	1q31-q41
pyrin and HIN domain family, member 1	PYHIN1	0.0823064	1q23.1
polo-like kinase 3	PLK3	0.0837113	1p34.1
Polo-like kinase 3 (Drosophila)	PLK3	0.0837113	1p34.1
mitogen-activated protein kinase kinase kinase 6	MAP3K6	0.0837113	1p36.11
glutamine-fructose-6-phosphate transaminase 2	GFPT2	0.0837113	5q34-q35
RAB32, member RAS oncogene family	RAB32	0.0837113	6q24.3
peptidoglycan recognition protein 2	PGLYRP2	0.0841257	19p13.12
sestrin 2	SESN2	0.0844432	1p35.3
ELOVL family member 7, elongation of long chain fatty acids (yeast)	ELOVL7	0.0844432	5q12.1
paralemmin 2	PALM2	0.0844432	9q31.3
netrin G2	NTNG2	0.0844432	9q34
ankyrin repeat domain 22	ANKRD22	0.0844432	10q23.31
pleckstrin homology domain containing, family A member 7	PLEKHA7	0.0844432	11p15.1
G protein-coupled receptor 133	GPR133	0.0844432	12q24.33
sprouty-related, EVH1 domain containing 1	SPRED1	0.0844432	15q14
zinc finger protein 1 homolog (mouse)	ZFP1	0.0844432	16q23.1
germ cell associated 2 (haspin)	GSG2	0.0844432	17p13
ubiquitin specific peptidase 43	USP43	0.0844432	17p13.1
mindbomb homolog 1 (Drosophila)	MIB1	0.0844432	18q11.2
biogenesis of lysosomal organelles complex-1, subunit 3	BLOC1S3	0.0844432	19q13.32
ESX homeobox 1	ESX1	0.0844432	Xq22.1
ATPase, class VI, type 11C	ATP11C	0.0844432	Xq27.1
inhibitor of kappa light polypeptide gene enhancer in B-cells, kinase epsilon	IKBKE	0.0865958	1q32.1
WD repeat domain 77	WDR77	0.0873671	1p13.2
seryl-tRNA synthetase	SARS	0.0873671	1p13.3
Seryl-tRNA synthetase	SARS	0.0873671	1p13.3-p13.1
DPH5 homolog (S. cerevisiae)	DPH5	0.0873671	1p21.2
DPH2 homolog (S. cerevisiae)	DPH2	0.0873671	1p34
mediator complex subunit 8	MED8	0.0873671	1p34.2
SYF2 homolog, RNA splicing factor (S. cerevisiae)	SYF2	0.0873671	1p36.11
catenin, beta interacting protein 1	CTNNBIP1	0.0873671	1p36.22
ADAMTS-like 4	ADAMTSL4	0.0873671	1q21.3
quiescin Q6 sulfhydryl oxidase 1	QSOX1	0.0873671	1q24
SFT2 domain containing 2	SFT2D2	0.0873671	1q24.2
nuclear casein kinase and cyclin-dependent kinase substrate 1	NUCKS1	0.0873671	1q32.1
angel homolog 2 (Drosophila)	ANGEL2	0.0873671	1q32.3
ribosomal RNA processing 15 homolog (S. cerevisiae)	RRP15	0.0873671	1q41
cornichon homolog 4 (Drosophila)	CNIH4	0.0873671	1q42.11
germ cell-less homolog 1 (Drosophila)	GMCL1	0.0873671	2p13.3
yippee-like 5 (Drosophila)	YPEL5	0.0873671	2p23.1
IMP4, U3 small nucleolar ribonucleoprotein, homolog (yeast)	IMP4	0.0873671	2q21.1
obscurin-like 1	OBSL1	0.0873671	2q35
transmembrane protein 158 (gene/pseudogene)	TMEM158	0.0873671	3p21.3
transmembrane protein 115	TMEM115	0.0873671	3p21.3
cAMP-regulated phosphoprotein, 21kDa	ARPP21	0.0873671	3p22.3
transmembrane protein 39A	TMEM39A	0.0873671	3q13.33
solute carrier family 25, member 36	SLC25A36	0.0873671	3q23
WW domain containing transcription regulator 1	WWTR1	0.0873671	3q23-q24
arginine/serine-rich coiled-coil 1	RSRC1	0.0873671	3q25.32
peroxisomal biogenesis factor 5-like	PEX5L	0.0873671	3q26.33
ubiquitin-conjugating enzyme E2K (UBC1 homolog, yeast)	UBE2K	0.0873671	4p14
HOP homeobox	HOPX	0.0873671	4q12
pro-platelet basic protein (chemokine (C-X-C motif) ligand 7)	PPBP	0.0873671	4q12-q13
protocadherin 1	PCDH1	0.0873671	5q31.3
leucyl-tRNA synthetase	LARS	0.0873671	5q32
SAP30-like	SAP30L	0.0873671	5q33.2
tight junction associated protein 1 (peripheral)	TJAP1	0.0873671	6p21.1
WD repeat domain 46	WDR46	0.0873671	6p21.3
zinc finger and BTB domain containing 22	ZBTB22	0.0873671	6p21.3
tubulin, beta 2A	TUBB2A	0.0873671	6p25
LMBR1 domain containing 1	LMBRD1	0.0873671	6q13
FIG4 homolog, SAC1 lipid phosphatase domain containing (S. cerevisiae)	FIG4	0.0873671	6q21
serine incorporator 1	SERINC1	0.0873671	6q22.31
transformer 2 alpha homolog (Drosophila)	TRA2A	0.0873671	7p15.3
coiled-coil domain containing 132	CCDC132	0.0873671	7q21.3
transmembrane protein 168	TMEM168	0.0873671	7q31.32
transmembrane protein 140	TMEM140	0.0873671	7q33
Protein kinase, AMP-activated, gamma 2 non-catalytic subunit	PRKAG2	0.0873671	7q36.1
MAK16 homolog (S. cerevisiae)	MAK16	0.0873671	8p12
sorbin and SH3 domain containing 3	SORBS3	0.0873671	8p21.3
ring finger protein 19A	RNF19A	0.0873671	8q22
Der1-like domain family, member 1	DERL1	0.0873671	8q24.13
polymerase (RNA) I polypeptide E, 53kDa	POLR1E	0.0873671	9p13.2
catenin (cadherin-associated protein), alpha-like 1	CTNNAL1	0.0873671	9q31.2
solute carrier family 44, member 1	SLC44A1	0.0873671	9q31.2
CDK5 regulatory subunit associated protein 2	CDK5RAP2	0.0873671	9q33.2
phosphatidylinositol-5-phosphate 4-kinase, type II, alpha	PIP4K2A	0.0873671	10p12.2
survival motor neuron domain containing 1	SMNDC1	0.0873671	10q23
dedicator of cytokinesis 1	DOCK1	0.0873671	10q26.13-q26.3
tetraspanin 4	TSPAN4	0.0873671	11p15.5
vacuolar protein sorting 37 homolog C (S. cerevisiae)	VPS37C	0.0873671	11q12.2
cyclin-dependent kinase 2 associated protein 2	CDK2AP2	0.0873671	11q13
C2 calcium-dependent domain containing 3	C2CD3	0.0873671	11q13.4
protease, serine, 23	PRSS23	0.0873671	11q14.1
centrosomal protein 164kDa	CEP164	0.0873671	11q23.3
keratin 7	KRT7	0.0873671	12q12-q13
unc-119 homolog B (C. elegans)	UNC119B	0.0873671	12q24.31
SET domain containing 3	SETD3	0.0873671	14q32.2
transmembrane protein 87A	TMEM87A	0.0873671	15q15.1
coiled-coil domain containing 101	CCDC101	0.0873671	16p11.2
lipase maturation factor 1	LMF1	0.0873671	16p13.3
splA/ryanodine receptor domain and SOCS box containing 3	SPSB3	0.0873671	16p13.3
ring finger protein 167	RNF167	0.0873671	17p13.2
notchless homolog 1 (Drosophila)	NLE1	0.0873671	17q12
keratin 15	KRT15	0.0873671	17q21.2
hexamethylene bis-acetamide inducible 1	HEXIM1	0.0873671	17q21.31
alanyl-tRNA synthetase domain containing 1	AARSD1	0.0873671	17q21.31
ankyrin repeat domain 40	ANKRD40	0.0873671	17q21.33
suppressor of Ty 4 homolog 1 (S. cerevisiae)	SUPT4H1	0.0873671	17q21-q23
SAP30 binding protein	SAP30BP	0.0873671	17q25.1
N-ethylmaleimide-sensitive factor attachment protein, gamma	NAPG	0.0873671	18p11.22
ankyrin repeat domain 12	ANKRD12	0.0873671	18p11.22
RAB31, member RAS oncogene family	RAB31	0.0873671	18p11.3
molybdenum cofactor sulfurase	MOCOS	0.0873671	18q12
DEAD (Asp-Glu-Ala-Asp) box polypeptide 49	DDX49	0.0873671	19p12
signal transducing adaptor family member 2	STAP2	0.0873671	19p13.3
ubiquitin-like modifier activating enzyme 2	UBA2	0.0873671	19q12
eukaryotic translation initiation factor 3, subunit K	EIF3K	0.0873671	19q13.2
RNA binding motif protein 38	RBM38	0.0873671	20q13.31
Ring finger protein 185	RNF185	0.0873671	22q12.2
calcium channel, voltage-dependent, gamma subunit 2	CACNG2	0.0873671	22q13.1
ribosomal RNA processing 7 homolog A (S. cerevisiae)	RRP7A	0.0873671	22q13.2
alpha 1,4-galactosyltransferase	A4GALT	0.0873671	22q13.2
sorting and assembly machinery component 50 homolog (S. cerevisiae)	SAMM50	0.0873671	22q13.31
ubiquitin-like modifier activating enzyme 1	UBA1	0.0873671	Xp11.23
LAS1-like (S. cerevisiae)	LAS1L	0.0873671	Xq12
MOCO sulphurase C-terminal domain containing 1	MOSC1	0.0874053	1q41
required for meiotic nuclear division 5 homolog A (S. cerevisiae)	RMND5A	0.0874053	2p11.2
F-box protein 11	FBXO11	0.0874053	2p16.3
WD repeat domain 43	WDR43	0.0874053	2p23.2
corepressor interacting with RBPJ, 1	CIR1	0.0874053	2q31.1
spermatogenesis associated, serine-rich 2-like	SPATS2L	0.0874053	2q33.1
ubiquitin-like modifier activating enzyme 3	UBA3	0.0874053	3p24.3-p13
NOP14 nucleolar protein homolog (yeast)	NOP14	0.0874053	4p16.3
prostate androgen-regulated mucin-like protein 1	PARM1	0.0874053	4q13.3-q21.3
GAR1 ribonucleoprotein homolog (yeast)	GAR1	0.0874053	4q25
NOP16 nucleolar protein homolog (yeast)	NOP16	0.0874053	5q35.2
NHP2 ribonucleoprotein homolog (yeast)	NHP2	0.0874053	5q35.3
transmembrane protein 30A	TMEM30A	0.0874053	6q14.1
adenosylhomocysteinase-like 2	AHCYL2	0.0874053	7q32.1
enhancer of yellow 2 homolog (Drosophila)	ENY2	0.0874053	8q23.1
zinc finger, AN1-type domain 5	ZFAND5	0.0874053	9q13-q21
phospholipase B domain containing 1	PLBD1	0.0874053	12p13.1
oxidase (cytochrome c) assembly 1-like	OXA1L	0.0874053	14q11.2
SECIS binding protein 2-like	SECISBP2L	0.0874053	15q21.1
calcineurin-like phosphoesterase domain containing 1	CPPED1	0.0874053	16p13.12
eukaryotic translation initiation factor 1	EIF1	0.0874053	17q21.2
LUC7-like 3 (S. cerevisiae)	LUC7L3	0.0874053	17q21.33
chromatin modifying protein 6	CHMP6	0.0874053	17q25.3
GATA zinc finger domain containing 2A	GATAD2A	0.0874053	19p13.11
deoxyhypusine hydroxylase/monooxygenase	DOHH	0.0874053	19p13.3
coiled-coil domain containing 106	CCDC106	0.0874053	19q13.42
NOP56 ribonucleoprotein homolog (yeast)	NOP56	0.0874053	20p13
inositol polyphosphate-5-phosphatase J	INPP5J	0.0874053	22q12.2
HAUS augmin-like complex, subunit 7	HAUS7	0.0874053	Xq28
malignant fibrous histiocytoma amplified sequence 1	MFHAS1	0.0894508	8p23.1
prostaglandin reductase 1	PTGR1	0.0926417	9q31.3
leucine rich repeat containing 8 family, member A	LRRC8A	0.0926417	9q34.11
patatin-like phospholipase domain containing 7	PNPLA7	0.0926417	9q34.3
Rab interacting lysosomal protein-like 2	RILPL2	0.0926417	12q24.31
tandem C2 domains, nuclear	TC2N	0.0926417	14q32.12
meteorin, glial cell differentiation regulator-like	METRNL	0.0926417	17q25.3
coiled-coil domain containing 117	CCDC117	0.0926417	22q12.1
family with sequence similarity 176, member A	FAM176A	0.0926676	2p12
endoplasmic reticulum lectin 1	ERLEC1	0.0926676	2p16.2
exocyst complex component 6	EXOC6	0.0926676	10q23.33
dual specificity phosphatase 5	DUSP5	0.0927798	10q25
family with sequence similarity 162, member A	FAM162A	0.0979057	3q21.1
WD repeat domain 78	WDR78	0.098092	1p31.3
G patch domain containing 4	GPATCH4	0.098092	1q22
asp (abnormal spindle) homolog, microcephaly associated (Drosophila)	ASPM	0.098092	1q31
lysophosphatidylglycerol acyltransferase 1	LPGAT1	0.098092	1q32
non-SMC condensin I complex, subunit H	NCAPH	0.098092	2q11.2
RAP1 interacting factor homolog (yeast)	RIF1	0.098092	2q23.3
RNA binding motif protein 47	RBM47	0.098092	4p13-p12
RNA binding motif protein 47	RBM47	0.098092	4p14
coiled-coil domain containing 99	CCDC99	0.098092	5q35.1
microtubule associated monoxygenase, calponin and LIM domain containing 1	MICAL1	0.098092	6q21
homeobox containing 1	HMBOX1	0.098092	8p21.1
docking protein 2, 56kDa	DOK2	0.098092	8p21.3
GLE1 RNA export mediator homolog (yeast)	GLE1	0.098092	9q34.11
nucleolar complex associated 3 homolog (S. cerevisiae)	NOC3L	0.098092	10q23.33
family with sequence similarity 178, member A	FAM178A	0.098092	10q24.31
anoctamin 1, calcium activated chloride channel	ANO1	0.098092	11q13.3
prolylcarboxypeptidase (angiotensinase C)	PRCP	0.098092	11q14
ankyrin repeat domain 49	ANKRD49	0.098092	11q21
asparagine-linked glycosylation 9, alpha-1,2-mannosyltransferase homolog (S. cerevisiae)	ALG9	0.098092	11q23
C-type lectin domain family 1, member B	CLEC1B	0.098092	12p13.2
N-acetylglucosamine-1-phosphate transferase, alpha and beta subunits	GNPTAB	0.098092	12q23.2
MLX interacting protein	MLXIP	0.098092	12q24.31
nucleolar complex associated 4 homolog (S. cerevisiae)	NOC4L	0.098092	12q24.33
La ribonucleoprotein domain family, member 6	LARP6	0.098092	15q23
apoptosis enhancing nuclease	AEN	0.098092	15q26.1
C-type lectin domain family 16, member A	CLEC16A	0.098092	16p13.13
transcription factor 25 (basic helix-loop-helix)	TCF25	0.098092	16q24.3
kinase suppressor of ras 1	KSR1	0.098092	17q11.1-q11.2
ADP-ribosylation factor-like 4D	ARL4D	0.098092	17q12-q21
DEXH (Asp-Glu-X-His) box polypeptide 58	DHX58	0.098092	17q21.2
regulation of nuclear pre-mRNA domain containing 1A	RPRD1A	0.098092	18q12.2
zinc finger and BTB domain containing 7C	ZBTB7C	0.098092	18q21.1
seryl-tRNA synthetase 2, mitochondrial	SARS2	0.098092	19q13.2
core-binding factor, runt domain, alpha subunit 2; translocated to, 2	CBFA2T2	0.098092	20q11
N-terminal EF-hand calcium binding protein 3	NECAB3	0.098092	20q11.22
PWP2 periodic tryptophan protein homolog (yeast)	PWP2	0.098092	21q22.3
ribosomal RNA processing 1 homolog B (S. cerevisiae)	RRP1B	0.098092	21q22.3
rearranged L-myc fusion	RLF	0.0982682	1p32
low density lipoprotein receptor adaptor protein 1	LDLRAP1	0.0982682	1p36-p35
ubiquitin-like modifier activating enzyme 7	UBA7	0.0982682	3p21
ataxin 7	ATXN7	0.0982682	3p21.1-p12
DCN1, defective in cullin neddylation 1, domain containing 1 (S. cerevisiae)	DCUN1D1	0.0982682	3q26.3
leucine rich repeat containing 16A	LRRC16A	0.0982682	6p22.2
HEAT repeat containing 2	HEATR2	0.0982682	7p22.3
UBX domain protein 8	UBXN8	0.0982682	8p12-p11.2
ring finger and CCCH-type domains 2	RC3H2	0.0982682	9q34
neuron navigator 2	NAV2	0.0982682	11p15.1
PAN2 poly(A) specific ribonuclease subunit homolog (S. cerevisiae)	PAN2	0.0982682	12q13.2
glutamyl-tRNA(Gln) amidotransferase, subunit C homolog (bacterial)	GATC	0.0982682	12q24.31
small nuclear ribonucleoprotein 25kDa (U11/U12)	SNRNP25	0.0982682	16p13.3
NEDD4 binding protein 1	N4BP1	0.0982682	16q12.1
UTP18, small subunit (SSU) processome component, homolog (yeast)	UTP18	0.0982682	17q21.33
kinesin family member 16B	KIF16B	0.0982682	20p11.23
PPPDE peptidase domain containing 2	PPPDE2	0.0982682	22q13.2
NLR family, pyrin domain containing 12	NLRP12	0.10093	19q13.42
ankyrin repeat domain 13C	ANKRD13C	0.101709	1p32.3-p31.3
F-box protein 6	FBXO6	0.101709	1p36.22
ring finger protein 207	RNF207	0.101709	1p36.31
RCSD domain containing 1	RCSD1	0.101709	1q24.2
family with sequence similarity 84, member A	FAM84A	0.101709	2p24.3
forty-two-three domain containing 1	FYTTD1	0.101709	3q29
SLAIN motif family, member 2	SLAIN2	0.101709	4p11
transmembrane protein 192	TMEM192	0.101709	4q32.3
acyl-CoA thioesterase 12	ACOT12	0.101709	5q14.1
LTV1 homolog (S. cerevisiae)	LTV1	0.101709	6q24.2
zinc finger and BTB domain containing 2	ZBTB2	0.101709	6q25.1
non-SMC element 2, MMS21 homolog (S. cerevisiae)	NSMCE2	0.101709	8q24.13
sphingosine-1-phosphate receptor 3	S1PR3	0.101709	9q22.1-q22.2
methyltransferase like 11A	METTL11A	0.101709	9q34.11
zinc finger protein 91 homolog (mouse)	ZFP91	0.101709	11q12
fermitin family member 3	FERMT3	0.101709	11q13.1
OAF homolog (Drosophila)	OAF	0.101709	11q23.3
endothelial cell adhesion molecule	ESAM	0.101709	11q24.2
transmembrane protein 45B	TMEM45B	0.101709	11q24.3
SPRY domain containing 3	SPRYD3	0.101709	12q13.13
anaphase promoting complex subunit 7	ANAPC7	0.101709	12q24.11
F-box and WD repeat domain containing 8	FBXW8	0.101709	12q24.22|tdb9938
CD276 molecule	CD276	0.101709	15q23-q24
trinucleotide repeat containing 6A	TNRC6A	0.101709	16p11.2
Rho GTPase activating protein 27	ARHGAP27	0.101709	17q21.31
solute carrier family 44, member 2	SLC44A2	0.101709	19p13.1
REX1, RNA exonuclease 1 homolog (S. cerevisiae)	REXO1	0.101709	19p13.3
pleckstrin homology domain containing, family G (with RhoGef domain) member 2	PLEKHG2	0.101709	19q13.2
transmembrane protein 192	TMEM192	0.101709	19q13.41
DNA-damage regulated autophagy modulator 2	DRAM2	0.102139	1p13.3
family with sequence similarity 43, member A	FAM43A	0.102139	3q29
oligosaccharyltransferase complex subunit	OSTC	0.102139	4q25
family with sequence similarity 107, member B	FAM107B	0.102139	10p13
macrophage expressed 1	MPEG1	0.102139	11q12.1
F-box and leucine-rich repeat protein 3	FBXL3	0.102139	13q22
HAUS augmin-like complex, subunit 8	HAUS8	0.102139	19p13.11
transmembrane protein 189	TMEM189	0.102139	20q13.2
ring finger protein, LIM domain interacting	RLIM	0.102139	Xq13-q21
stratifin	SFN	0.105981	1p36.11
serine/threonine kinase 17b	STK17B	0.105981	2q32.3
CASP8 and FADD-like apoptosis regulator	CFLAR	0.105981	2q33-q34
TCDD-inducible poly(ADP-ribose) polymerase	TIPARP	0.105981	3q25.31
vanin 1	VNN1	0.105981	6q23-q24
prostaglandin E synthase	PTGES	0.105981	9q34.3
interferon-induced protein with tetratricopeptide repeats 1	IFIT1	0.105981	10q23.31
pleckstrin homology-like domain, family A, member 1	PHLDA1	0.105981	12q15
immediate early response 2	IER2	0.105981	19p13.2
angiopoietin-like 4	ANGPTL4	0.105981	19p13.3
TYRO protein tyrosine kinase binding protein	TYROBP	0.105981	19q13.1
deoxynucleotidyltransferase, terminal, interacting protein 2	DNTTIP2	0.107708	1p22.1
ST6 (alpha-N-acetyl-neuraminyl-2,3-beta-galactosyl-1,3)-N-acetylgalactosaminide alpha-2,6-sialyltransferase 5	ST6GALNAC5	0.107708	1p31.1
transmembrane protein 48	TMEM48	0.107708	1p32.3
ring finger protein 220	RNF220	0.107708	1p34.1
S100P binding protein	S100PBP	0.107708	1p35.1
regulator of chromosome condensation 1	RCC1	0.107708	1p36.1
regulation of nuclear pre-mRNA domain containing 2	RPRD2	0.107708	1q21.3
absent in melanoma 2	AIM2	0.107708	1q22
denticleless homolog (Drosophila)	DTL	0.107708	1q32
Coiled-coil domain containing 88A	CCDC88A	0.107708	2p16.1
ring finger protein 144A	RNF144A	0.107708	2p25.2
glutamine-rich 1	QRICH1	0.107708	3p21.31
K(lysine) acetyltransferase 2B	KAT2B	0.107708	3p24
transmembrane protein 40	TMEM40	0.107708	3p25.2
beta-gamma crystallin domain containing 3	CRYBG3	0.107708	3q11.2
MORC family CW-type zinc finger 1	MORC1	0.107708	3q13
GTP-binding protein 8 (putative)	GTPBP8	0.107708	3q13.2
heterogeneous nuclear ribonucleoprotein D (AU-rich element RNA binding protein 1, 37kDa)	HNRNPD	0.107708	4q21
AF4/FMR2 family, member 1	AFF1	0.107708	4q21
Heterogeneous nuclear ribonucleoprotein D (AU-rich element RNA binding protein 1, 37kDa)	HNRNPD	0.107708	4q21.1-q21.2
integrator complex subunit 12	INTS12	0.107708	4q24
interleukin 17A	IL17A	0.107708	6p12
required for meiotic nuclear division 1 homolog (S. cerevisiae)	RMND1	0.107708	6q25.1
DEP domain containing 6	DEPDC6	0.107708	8q24.12
torsin family 1, member A (torsin A)	TOR1A	0.107708	9q34
prenyl (decaprenyl) diphosphate synthase, subunit 1	PDSS1	0.107708	10p12.1
TAP binding protein-like	TAPBPL	0.107708	12p13.31
5'-nucleotidase domain containing 3	NT5DC3	0.107708	12q22-q23.1
acyl-CoA dehydrogenase family, member 10	ACAD10	0.107708	12q24.12
RNA binding motif protein 26	RBM26	0.107708	13q31.1
ATG2 autophagy related 2 homolog B (S. cerevisiae)	ATG2B	0.107708	14q32.2
interferon regulatory factor 8	IRF8	0.107708	16q24.1
major facilitator superfamily domain containing 11	MFSD11	0.107708	17q25
sphingosine-1-phosphate receptor 4	S1PR4	0.107708	19p13.3
glucocorticoid receptor DNA binding factor 1	GRLF1	0.107708	19q13.3
slowmo homolog 2 (Drosophila)	SLMO2	0.107708	20q13.32
TBC1 domain family, member 8B (with GRAM domain)	TBC1D8B	0.107708	Xq22.3
ribosome production factor 1 homolog (S. cerevisiae)	RPF1	0.108178	1p22.3
lin-28 homolog A (C. elegans)	LIN28A	0.108178	1p36.11
origin recognition complex, subunit 2	ORC2	0.108178	2q33
ATPase type 13A3	ATP13A3	0.108178	3q29
HAUS augmin-like complex, subunit 3	HAUS3	0.108178	4p16.3
SREK1-interacting protein 1	SREK1IP1	0.108178	5q12.3
lysine (K)-specific demethylase 3B	KDM3B	0.108178	5q31
ubiquitin protein ligase E3 component n-recognin 2	UBR2	0.108178	6p21.1
vesicular, overexpressed in cancer, prosurvival protein 1	VOPP1	0.108178	7p11.2
ubiquitin-conjugating enzyme E2W (putative)	UBE2W	0.108178	8q21.11
neuronal calcium sensor 1	NCS1	0.108178	9q34
non-protein coding RNA 81	NCRNA00081	0.108178	10q25.2
Fanconi anemia, complementation group F	FANCF	0.108178	11p15
protein phosphatase 6, regulatory subunit 3	PPP6R3	0.108178	11q13
serine/arginine-rich splicing factor 2, interacting protein	SRSF2IP	0.108178	12q12
keratin 85	KRT85	0.108178	12q13
splicing factor, suppressor of white-apricot homolog (Drosophila)	SFSWAP	0.108178	12q24.33
poly (ADP-ribose) polymerase family, member 4	PARP4	0.108178	13q11
maternally expressed 3 (non-protein coding)	MEG3	0.108178	14q32
spastic paraplegia 11 (autosomal recessive)	SPG11	0.108178	15q14
HAUS augmin-like complex, subunit 2	HAUS2	0.108178	15q15.2
glyoxylate reductase 1 homolog (Arabidopsis)	GLYR1	0.108178	16p13.3
origin recognition complex, subunit 6	ORC6	0.108178	16q12
cyclin-dependent kinase 12	CDK12	0.108178	17q12
myosin XIX	MYO19	0.108178	17q12
target of myb1 (chicken)-like 1	TOM1L1	0.108178	17q23.2
zinc finger RNA binding protein 2	ZFR2	0.108178	19p13.3
TGF-beta activated kinase 1/MAP3K7 binding protein 1	TAB1	0.108178	22q13.1
protein phosphatase 6, regulatory subunit 2	PPP6R2	0.108178	22q13.33
inositol 1,4,5-triphosphate receptor interacting protein	ITPRIP	0.110651	10q25.1
CAP-GLY domain containing linker protein family, member 4	CLIP4	0.111184	2p23.2
oligonucleotide/oligosaccharide-binding fold containing 2A	OBFC2A	0.111184	2q32.3
RNA-binding region (RNP1, RRM) containing 3	RNPC3	0.114256	1p21
family with sequence similarity 110, member C	FAM110C	0.114256	2p25.3
WD repeat domain 75	WDR75	0.114256	2q32.2
STT3, subunit of the oligosaccharyltransferase complex, homolog B (S. cerevisiae)	STT3B	0.114256	3p23
SH3 domain containing ring finger 1	SH3RF1	0.114256	4q32.3
HERPUD family member 2	HERPUD2	0.114256	7p14.2
protein tyrosine phosphatase-like A domain containing 2	PTPLAD2	0.114256	9p21.3
epithelial stromal interaction 1 (breast)	EPSTI1	0.114256	13q13.3
rhomboid, veinlet-like 3 (Drosophila)	RHBDL3	0.114256	17q11.2
glycerophosphodiester phosphodiesterase domain containing 1	GDPD1	0.114256	17q22
GIPC PDZ domain containing family, member 3	GIPC3	0.114256	19p13.3
Fc receptor-like 3	FCRL3	0.11459	1q21-q22
CWC22 spliceosome-associated protein homolog (S. cerevisiae)	CWC22	0.114913	2q31.3
transcriptional adaptor 2B	TADA2B	0.114913	4p16.1
RPTOR independent companion of MTOR, complex 2	RICTOR	0.114913	5p13.1
Tetratricopeptide repeat domain 39B	TTC39B	0.114913	9p22.3
transmembrane protein 203	TMEM203	0.114913	9q34.3
proline/histidine/glycine-rich 1	PHGR1	0.114913	15q15.1
family with sequence similarity 101, member B	FAM101B	0.114913	17p13
spinster homolog 2 (Drosophila)	SPNS2	0.114913	17p13.2
WD repeat domain 81	WDR81	0.114913	17p13.3
family with sequence similarity 100, member B	FAM100B	0.114913	17q25.1
alkaline ceramidase 1	ACER1	0.114913	19p13.3
glutathione reductase	GSR	0.124633	8p21.1
FOS-like antigen 1	FOSL1	0.124633	11q13
AHA1, activator of heat shock 90kDa protein ATPase homolog 2 (yeast)	AHSA2	0.126448	2p15
arylsulfatase family, member I	ARSI	0.126448	5q32
ribosomal protein L7-like 1	RPL7L1	0.126448	6p21.1
potassium channel, subfamily U, member 1	KCNU1	0.126448	8p11.23
transmembrane protein 71	TMEM71	0.126448	8q24.22
AT-hook transcription factor	AKNA	0.126448	9q32
basic leucine zipper transcription factor, ATF-like 2	BATF2	0.126448	11q13.1
keratin 80	KRT80	0.126448	12q13.13
THAP domain containing, apoptosis associated protein 2	THAP2	0.126448	12q21.1
PHD finger protein 23	PHF23	0.126448	17p13.1
immunoglobulin superfamily, member 5	IGSF5	0.126448	21q22.2
coiled-coil domain containing 120	CCDC120	0.126448	Xp11.23
CD53 molecule	CD53	0.126448	1p13
cysteine-rich, angiogenic inducer, 61	CYR61	0.126448	1p22.3
tumor necrosis factor receptor superfamily, member 1B	TNFRSF1B	0.126448	1p36.22
chemokine (C-X-C motif) ligand 13	CXCL13	0.126448	4q21
prostaglandin E receptor 4 (subtype EP4)	PTGER4	0.126448	5p13.1
interferon regulatory factor 1	IRF1	0.126448	5q31.1
interferon-related developmental regulator 1	IFRD1	0.126448	7q31.1
plasminogen activator, tissue	PLAT	0.126448	8p12
cAMP responsive element modulator	CREM	0.126448	10p11.21
ets homologous factor	EHF	0.126448	11p12
B-cell translocation gene 1, anti-proliferative	BTG1	0.126448	12q22
matrix metallopeptidase 14 (membrane-inserted)	MMP14	0.126448	14q11-q12
colony stimulating factor 3 (granulocyte)	CSF3	0.126448	17q11.2-q12
family with sequence similarity 105, member B	FAM105B	0.127398	5p15.2
POC5 centriolar protein homolog (Chlamydomonas)	POC5	0.127398	5q13.3
adenosine deaminase, tRNA-specific 2, TAD2 homolog (S. cerevisiae)	ADAT2	0.127398	6q24.2
anaphase promoting complex subunit 16	ANAPC16	0.127398	10q22.1
SET binding factor 2	SBF2	0.127398	11p15.4
carnosine synthase 1	CARNS1	0.127398	11q13.2
zinc finger CCCH-type containing 12C	ZC3H12C	0.127398	11q22.3
adipogenin	ADIG	0.127398	20q11.23
solute carrier family 39 (zinc transporter), member 2	SLC39A2	0.138492	14q11.2
CD244 molecule, natural killer cell receptor 2B4	CD244	0.140361	1q23.3
transmembrane BAX inhibitor motif containing 4	TMBIM4	0.140361	12q14.1-q15
Elastin microfibril interfacer 2	EMILIN2	0.14336	18p11.3
apolipoprotein B (including Ag(x) antigen)	APOB	0.151685	2p24-p23
apolipoprotein D	APOD	0.151685	3q26.2-qter
protein tyrosine phosphatase type IVA, member 1	PTP4A1	0.151685	6q12
ubiquitin-conjugating enzyme E2H (UBC8 homolog, yeast)	UBE2H	0.151685	7q32
gamma-aminobutyric acid (GABA) A receptor, delta	GABRD	0.152489	1p|1p36.3
growth factor independent 1 transcription repressor	GFI1	0.152489	1p22
ATP-binding cassette, sub-family D (ALD), member 3	ABCD3	0.152489	1p22-p21
transforming growth factor, beta receptor III	TGFBR3	0.152489	1p33-p32
endothelin 2	EDN2	0.152489	1p34
cathepsin K	CTSK	0.152489	1q21
regulatory factor X, 5 (influences HLA class II expression)	RFX5	0.152489	1q21
cellular retinoic acid binding protein 2	CRABP2	0.152489	1q21.3
mitogen-activated protein kinase-activated protein kinase 2	MAPKAPK2	0.152489	1q32
actin, alpha 1, skeletal muscle	ACTA1	0.152489	1q42.13
nidogen 1	NID1	0.152489	1q43
v-ral simian leukemia viral oncogene homolog B (ras related; GTP binding protein)	RALB	0.152489	2cen-q13
son of sevenless homolog 1 (Drosophila)	SOS1	0.152489	2p21
BCL2-like 11 (apoptosis facilitator)	BCL2L11	0.152489	2q13
low density lipoprotein receptor-related protein 2	LRP2	0.152489	2q24-q31
titin	TTN	0.152489	2q31
signal transducer and activator of transcription 1, 91kDa	STAT1	0.152489	2q32.2
heat shock 60kDa protein 1 (chaperonin)	HSPD1	0.152489	2q33.1
heat shock 10kDa protein 1 (chaperonin 10)	HSPE1	0.152489	2q33.1
neuropilin 2	NRP2	0.152489	2q33.3
inositol polyphosphate-5-phosphatase, 145kDa	INPP5D	0.152489	2q37.1
Scm-like with four mbt domains 1	SFMBT1	0.152489	3p21.1
hyaluronoglucosaminidase 2	HYAL2	0.152489	3p21.3
chemokine (C-C motif) receptor 5	CCR5	0.152489	3p21.31
protein kinase, cAMP-dependent, regulatory, type II, alpha	PRKAR2A	0.152489	3p21.3-p21.2
myelin-associated oligodendrocyte basic protein	MOBP	0.152489	3p22.1
nuclear receptor subfamily 2, group C, member 2	NR2C2	0.152489	3p25
CD47 molecule	CD47	0.152489	3q13.1-q13.2
CD80 molecule	CD80	0.152489	3q13.3-q21
protein phosphatase 1, regulatory (inhibitor) subunit 2	PPP1R2	0.152489	3q29
scavenger receptor class B, member 2	SCARB2	0.152489	4q21.1
Secreted phosphoprotein 1	SPP1	0.152489	4q21-q25
secreted phosphoprotein 1	SPP1	0.152489	4q22.1
H2A histone family, member Z	H2AFZ	0.152489	4q24
high-mobility group box 2	HMGB2	0.152489	4q31
survival of motor neuron 1, telomeric	SMN1	0.152489	5q13
homer homolog 1 (Drosophila)	HOMER1	0.152489	5q14.2
matrin 3	MATR3	0.152489	5q31.2
adrenergic, beta-2-, receptor, surface	ADRB2	0.152489	5q31-q32
5-hydroxytryptamine (serotonin) receptor 4	HTR4	0.152489	5q31-q33
Treacher Collins-Franceschetti syndrome 1	TCOF1	0.152489	5q32-q33.1
complexin 2	CPLX2	0.152489	5q35.2
intestinal cell (MAK-like) kinase	ICK	0.152489	6p12.1
transporter 1, ATP-binding cassette, sub-family B (MDR/TAP)	TAP1	0.152489	6p21.3
proteasome (prosome, macropain) subunit, beta type, 8 (large multifunctional peptidase 7)	PSMB8	0.152489	6p21.3
kinesin family member 13A	KIF13A	0.152489	6p23
lymphocyte antigen 86	LY86	0.152489	6p25.1
ectonucleotide pyrophosphatase/phosphodiesterase 1	ENPP1	0.152489	6q22-q23
cytochrome c, somatic	CYCS	0.152489	7p15.3
v-maf musculoaponeurotic fibrosarcoma oncogene homolog K (avian)	MAFK	0.152489	7p22.3
P450 (cytochrome) oxidoreductase	POR	0.152489	7q11.2
asparagine synthetase (glutamine-hydrolyzing)	ASNS	0.152489	7q21.3
Asparagine synthetase	ASNS	0.152489	7q21.3
collagen, type I, alpha 2	COL1A2	0.152489	7q22.1
syndecan binding protein (syntenin)	SDCBP	0.152489	8q12
tocopherol (alpha) transfer protein	TTPA	0.152489	8q12.3
fatty acid binding protein 5 (psoriasis-associated)	FABP5	0.152489	8q21.13
UDP-Gal:betaGlcNAc beta 1,4- galactosyltransferase, polypeptide 1	B4GALT1	0.152489	9p13
cyclin-dependent kinase inhibitor 2B (p15, inhibits CDK4)	CDKN2B	0.152489	9p21
phosphoserine aminotransferase 1	PSAT1	0.152489	9q21.2
nuclear receptor subfamily 4, group A, member 3	NR4A3	0.152489	9q22
prostaglandin-endoperoxide synthase 1 (prostaglandin G/H synthase and cyclooxygenase)	PTGS1	0.152489	9q32-q33.3
toll-like receptor 4	TLR4	0.152489	9q33.1
actin related protein 2/3 complex, subunit 5-like	ARPC5L	0.152489	9q33.3
outer dense fiber of sperm tails 2	ODF2	0.152489	9q34.11
myeloid/lymphoid or mixed-lineage leukemia (trithorax homolog, Drosophila); translocated to, 10	MLLT10	0.152489	10p12
unc-5 homolog B (C. elegans)	UNC5B	0.152489	10q22.1
brain-derived neurotrophic factor	BDNF	0.152489	11p13
solute carrier family 1 (glial high affinity glutamate transporter), member 2	SLC1A2	0.152489	11p13-p12
aryl hydrocarbon receptor nuclear translocator-like	ARNTL	0.152489	11p15
Ras and Rab interactor 1	RIN1	0.152489	11q13.2
glutamate receptor, ionotrophic, AMPA 4	GRIA4	0.152489	11q22
branched chain amino-acid transaminase 1, cytosolic	BCAT1	0.152489	12p12.1
potassium voltage-gated channel, shaker-related subfamily, member 6	KCNA6	0.152489	12p13
sodium channel, nonvoltage-gated 1 alpha	SCNN1A	0.152489	12p13
apolipoprotein B mRNA editing enzyme, catalytic polypeptide 1	APOBEC1	0.152489	12p13.1
FK506 binding protein 4, 59kDa	FKBP4	0.152489	12p13.33
suppressor of cytokine signaling 2	SOCS2	0.152489	12q
phosphodiesterase 1B, calmodulin-dependent	PDE1B	0.152489	12q13
cytochrome P450, family 27, subfamily B, polypeptide 1	CYP27B1	0.152489	12q13.1-q13.3
sulfite oxidase	SUOX	0.152489	12q13.2
nuclear transcription factor Y, beta	NFYB	0.152489	12q22-q23
chemokine-like receptor 1	CMKLR1	0.152489	12q24.1
WD repeat and SOCS box-containing 2	WSB2	0.152489	12q24.23
scavenger receptor class B, member 1	SCARB1	0.152489	12q24.31
fibroblast growth factor 9 (glia-activating factor)	FGF9	0.152489	13q11-q12
fms-related tyrosine kinase 1 (vascular endothelial growth factor/vascular permeability factor receptor)	FLT1	0.152489	13q12
solute carrier family 7 (cationic amino acid transporter, y+ system), member 1	SLC7A1	0.152489	13q12-q14
solute carrier family 15 (oligopeptide transporter), member 1	SLC15A1	0.152489	13q33-q34
proteasome (prosome, macropain) activator subunit 2 (PA28 beta)	PSME2	0.152489	14q11.2
phosphorylase, glycogen, liver	PYGL	0.152489	14q21-q22
protein kinase C, eta	PRKCH	0.152489	14q23.1
gephyrin	GPHN	0.152489	14q23.3
bradykinin receptor B2	BDKRB2	0.152489	14q32.1-q32.2
aquaporin 9	AQP9	0.152489	15q
gamma-aminobutyric acid (GABA) A receptor, beta 3	GABRB3	0.152489	15q11.2-q12
pyruvate kinase, muscle	PKM2	0.152489	15q22
selenophosphate synthetase 2	SEPHS2	0.152489	16p11.2
aldolase A, fructose-bisphosphate	ALDOA	0.152489	16p11.2
haptoglobin	HP	0.152489	16q22.1
GABA(A) receptor-associated protein-like 2	GABARAPL2	0.152489	16q22.1
calbindin 2	CALB2	0.152489	16q22.2
TATA box binding protein (TBP)-associated factor, RNA polymerase I, C, 110kDa	TAF1C	0.152489	16q24
lectin, galactoside-binding, soluble, 9	LGALS9	0.152489	17q11.2
myosin ID	MYO1D	0.152489	17q11-q12
N-ethylmaleimide-sensitive factor	NSF	0.152489	17q21
keratin 19	KRT19	0.152489	17q21.2
collagen, type I, alpha 1	COL1A1	0.152489	17q21.33
DEAD (Asp-Glu-Ala-Asp) box polypeptide 42	DDX42	0.152489	17q23.3
H3 histone, family 3B (H3.3B)	H3F3B	0.152489	17q25
G protein-coupled receptor, family C, group 5, member C	GPRC5C	0.152489	17q25
cell death-inducing DFFA-like effector a	CIDEA	0.152489	18p11.21|18
SIN3 homolog B, transcription regulator (yeast)	SIN3B	0.152489	19p13.11
DEAD (Asp-Glu-Ala-Asp) box polypeptide 39	DDX39	0.152489	19p13.12
cold inducible RNA binding protein	CIRBP	0.152489	19p13.3
complement component 3	C3	0.152489	19p13.3-p13.2
glutamate receptor, ionotropic, N-methyl D-aspartate 2D	GRIN2D	0.152489	19q13.1-qter
lipase, hormone-sensitive	LIPE	0.152489	19q13.2
FBJ murine osteosarcoma viral oncogene homolog B	FOSB	0.152489	19q13.32
ribosome binding protein 1 homolog 180kDa (dog)	RRBP1	0.152489	20p12
tribbles homolog 3 (Drosophila)	TRIB3	0.152489	20p13-p12.2
BCL2-like 1	BCL2L1	0.152489	20q11.21
discs, large (Drosophila) homolog-associated protein 4	DLGAP4	0.152489	20q11.23
neuronatin	NNAT	0.152489	20q11.2-q12
v-maf musculoaponeurotic fibrosarcoma oncogene homolog B (avian)	MAFB	0.152489	20q11.2-q13.1
interferon (alpha, beta and omega) receptor 1	IFNAR1	0.152489	21q22.1|21q22.11
adenosine A2a receptor	ADORA2A	0.152489	22q11.23
leukemia inhibitory factor (cholinergic differentiation factor)	LIF	0.152489	22q12.2
ribosomal protein L3	RPL3	0.152489	22q13
somatostatin receptor 3	SSTR3	0.152489	22q13.1
glutamate receptor, ionotrophic, AMPA 3	GRIA3	0.152489	Xq25
protein phosphatase 1, regulatory (inhibitor) subunit 15A	PPP1R15A	0.163136	19q13.2
eukaryotic translation initiation factor 4 gamma, 3	EIF4G3	0.165648	1p36.12
solute carrier family 4, sodium bicarbonate cotransporter, member 7	SLC4A7	0.165648	3p22
methylcrotonoyl-CoA carboxylase 2 (beta)	MCCC2	0.165648	5q12-q13
Methylcrotonoyl-Coenzyme A carboxylase 2 (beta)	MCCC2	0.165648	5q12-q13
RNA binding motif protein 17	RBM17	0.165648	10p15.1
ZW10 interactor	ZWINT	0.165648	10q21-q22
N-deacetylase/N-sulfotransferase (heparan glucosaminyl) 2	NDST2	0.165648	10q22
fibrillarin	FBL	0.165648	19q13.1
ceramide kinase	CERK	0.165648	22q13.31
spermidine/spermine N1-acetyltransferase 1	SAT1	0.165648	Xp22.1
mitochondrial ribosomal protein S15	MRPS15	0.166148	1p34.3
tyrosyl-tRNA synthetase	YARS	0.166148	1p35.1
Hexose-6-phosphate dehydrogenase (glucose 1-dehydrogenase)	H6PD	0.166148	1p36
serine/arginine repetitive matrix 1	SRRM1	0.166148	1p36.11
chloride intracellular channel 4	CLIC4	0.166148	1p36.11
PQ loop repeat containing 2	PQLC2	0.166148	1p36.13
period homolog 3 (Drosophila)	PER3	0.166148	1p36.23
wingless-type MMTV integration site family, member 4	WNT4	0.166148	1p36.23-p35.1
regulator of G-protein signaling 2, 24kDa	RGS2	0.166148	1q31
pleckstrin homology-like domain, family A, member 3	PHLDA3	0.166148	1q31
RAN binding protein 2	RANBP2	0.166148	2p11.2
RAN binding protein 2	RANBP2	0.166148	2q12.3
kinesin family member 5C	KIF5C	0.166148	2q23.1
TRAF family member-associated NFKB activator	TANK	0.166148	2q24-q31
CGG triplet repeat binding protein 1	CGGBP1	0.166148	3p12-p11.1
PDZ domain containing ring finger 3	PDZRN3	0.166148	3p13
nischarin	NISCH	0.166148	3p21.1
ubiquitin specific peptidase 4 (proto-oncogene)	USP4	0.166148	3p21.3
Kruppel-like factor 15	KLF15	0.166148	3q13-q21
Zic family member 1 (odd-paired homolog, Drosophila)	ZIC1	0.166148	3q24
seven in absentia homolog 2 (Drosophila)	SIAH2	0.166148	3q25
spondin 2, extracellular matrix protein	SPON2	0.166148	4p16.3
ankyrin repeat domain 17	ANKRD17	0.166148	4q13.3
cyclin I	CCNI	0.166148	4q21.1
zinc finger RNA binding protein	ZFR	0.166148	5p13.3
retinoic acid induced 14	RAI14	0.166148	5p13.3-p13.2
myosin X	MYO10	0.166148	5p15.1-p14.3
telomerase reverse transcriptase	TERT	0.166148	5p15.33
190 kDa guanine nucleotide exchange factor	RGNEF	0.166148	5q13.2
eukaryotic translation termination factor 1	ETF1	0.166148	5q31.1
CDC-like kinase 4	CLK4	0.166148	5q35
GTP binding protein 2	GTPBP2	0.166148	6p21
molybdenum cofactor synthesis 1	MOCS1	0.166148	6p21.3
mitochondrial ribosomal protein S18B	MRPS18B	0.166148	6p21.3
proline rich 3	PRR3	0.166148	6p21.33
RWD domain containing 1	RWDD1	0.166148	6q13-q22.33
trophoblast glycoprotein	TPBG	0.166148	6q14-q15
SEC63 homolog (S. cerevisiae)	SEC63	0.166148	6q21
receptor (G protein-coupled) activity modifying protein 3	RAMP3	0.166148	7p13-p12
glycyl-tRNA synthetase	GARS	0.166148	7p15
deltex homolog 2 (Drosophila)	DTX2	0.166148	7q11.23
homeodomain interacting protein kinase 2	HIPK2	0.166148	7q32-q34
transient receptor potential cation channel, subfamily V, member 6	TRPV6	0.166148	7q34
Rho-related BTB domain containing 2	RHOBTB2	0.166148	8p21.3
sorting nexin 16	SNX16	0.166148	8q21.13
Poly(A) binding protein, cytoplasmic 1	PABPC1	0.166148	8q22.2-q23
solute carrier family 28 (sodium-coupled nucleoside transporter), member 3	SLC28A3	0.166148	9q22.2
ROD1 regulator of differentiation 1 (S. pombe)	ROD1	0.166148	9q32
formin binding protein 1	FNBP1	0.166148	9q34
ubiquitin specific peptidase 20	USP20	0.166148	9q34.11
zinc finger, MYND domain containing 11	ZMYND11	0.166148	10p14
YME1-like 1 (S. cerevisiae)	YME1L1	0.166148	10p14
arginine vasopressin-induced 1	AVPI1	0.166148	10q24.2
cyclin M1	CNNM1	0.166148	10q24.2
BCL2-associated athanogene 3	BAG3	0.166148	10q25.2-q26.2
apoptosis inhibitor 5	API5	0.166148	11p11.2
patatin-like phospholipase domain containing 2	PNPLA2	0.166148	11p15.5
toll interacting protein	TOLLIP	0.166148	11p15.5
ras homolog gene family, member G (rho G)	RHOG	0.166148	11p15.5-p15.4
mitochondrial ribosomal protein L17	MRPL17	0.166148	11p15.5-p15.4
D4, zinc and double PHD fingers family 2	DPF2	0.166148	11q13
interleukin 10 receptor, alpha	IL10RA	0.166148	11q23
Rho GDP dissociation inhibitor (GDI) beta	ARHGDIB	0.166148	12p12.3
solute carrier family 38, member 1	SLC38A1	0.166148	12q13.11
RNA binding motif, single stranded interacting protein 2	RBMS2	0.166148	12q13.3
T-box 3	TBX3	0.166148	12q24.1
protocadherin 8	PCDH8	0.166148	13q21.1
collagen, type IV, alpha 1	COL4A1	0.166148	13q34
membrane protein, palmitoylated 5 (MAGUK p55 subfamily member 5)	MPP5	0.166148	14q23.3
tropomodulin 3 (ubiquitous)	TMOD3	0.166148	15q21.1-q21.2
GA binding protein transcription factor, beta subunit 1	GABPB1	0.166148	15q21.2
dipeptidyl-peptidase 8	DPP8	0.166148	15q22
ariadne homolog, ubiquitin-conjugating enzyme E2 binding protein, 1 (Drosophila)	ARIH1	0.166148	15q24
phosphomannomutase 2	PMM2	0.166148	16p13
mitogen-activated protein kinase 8 interacting protein 3	MAPK8IP3	0.166148	16p13.3
telomeric repeat binding factor 2	TERF2	0.166148	16q22.1
proteasome (prosome, macropain) subunit, beta type, 10	PSMB10	0.166148	16q22.1
nuclear receptor corepressor 1	NCOR1	0.166148	17p11.2
eukaryotic translation initiation factor 4A1	EIF4A1	0.166148	17p13
monocyte to macrophage differentiation-associated	MMD	0.166148	17q
ecotropic viral integration site 2A	EVI2A	0.166148	17q11.2
nemo-like kinase	NLK	0.166148	17q11.2
suppressor of cytokine signaling 7	SOCS7	0.166148	17q12
insulin-like growth factor binding protein 4	IGFBP4	0.166148	17q12-q21.1
formin-like 1	FMNL1	0.166148	17q21
integrin, alpha 3 (antigen CD49C, alpha 3 subunit of VLA-3 receptor)	ITGA3	0.166148	17q21.33
baculoviral IAP repeat-containing 5	BIRC5	0.166148	17q25
suppressor of cytokine signaling 6	SOCS6	0.166148	18q22.2
CTD (carboxy-terminal domain, RNA polymerase II, polypeptide A) phosphatase, subunit 1	CTDP1	0.166148	18q23
interferon, gamma-inducible protein 30	IFI30	0.166148	19p13.1
bone marrow stromal cell antigen 2	BST2	0.166148	19p13.1
ELAV (embryonic lethal, abnormal vision, Drosophila)-like 1 (Hu antigen R)	ELAVL1	0.166148	19p13.2
queuine tRNA-ribosyltransferase 1	QTRT1	0.166148	19p13.3
FXYD domain containing ion transport regulator 5	FXYD5	0.166148	19q13.12
Ras interacting protein 1	RASIP1	0.166148	19q13.33
Ras and Rab interactor 2	RIN2	0.166148	20p11.22
transglutaminase 2 (C polypeptide, protein-glutamine-gamma-glutamyltransferase)	TGM2	0.166148	20q12
engulfment and cell motility 2	ELMO2	0.166148	20q13
T-cell lymphoma invasion and metastasis 1	TIAM1	0.166148	21q22.1|21q22.11
intersectin 1 (SH3 domain protein)	ITSN1	0.166148	21q22.1-q22.2
DiGeorge syndrome critical region gene 8	DGCR8	0.166148	22q11.2
claudin 5	CLDN5	0.166148	22q11.21
[truncated: 1,153 more rows]
