# Supplementary material for: Identification of new biomarkers for Acute Respiratory Distress Syndrome by expression-based genome-wide association study
Source: BMC Pulm Med. 2015 Aug 19;15:95. doi: 10.1186/s12890-015-0088-x (PMC4545360; doi:10.1186/s12890-015-0088-x)
Supplement: Additional file 3: — Table S3. Contribution of each ARDS model to the overall gene expression signal of an ARDS gene candidate. Each dataset obtained from GEO was reanalyzed using SAM 2.0. The d-score and fold change values for 42 gene candidates were extracted from SAM 2.0 outputs and reported according to the ARDS model. (XLSX 45 kb) [file 12890_2015_88_MOESM3_ESM.xls]

## Sheet: ????1
SYMBOL	MV+LPS 16w_age 2h Score(d) 00	MV+LPS 16w_age 2h Fold Change 00	MV+LPS 3w_age 2h Score(d) 0	MV+LPS 3w_age 2h Fold Change 0	Xray 10wk_age 6wk Score(d) 1	Xray 10wk_age 6wk Fold Change 1	staph aer 24w_age 4h Score(d) 2	staph aer 24w_age 4h Fold Change 2	staph aer 4w_age 4h Score(d) 3	staph aer 4w_age 4h Fold Change 3	LPS 10w_age 24h Score(d) 4	LPS 10w_age 24h Fold Change 4	MV 9w_age 3h Score(d) 5	MV 9w_age 3h Fold Change 5	MV 9w_age 4h Score(d) 6	MV 9w_age 4h Fold Change 6	LPS 3w_age 2h Score(d) 7	LPS 3w_age 2h Fold Change 7	LPS 16w_age 2h Score(d) 8	LPS 16w_age 2h Fold Change 8	MV 3w_age 2h Score(d) 9	MV 3w_age 2h Fold Change 9	MV 16w_age 2h Score(d) 10	MV 16w_age 2h Fold Change 10	MV 9w_age 4h Score(d) 11	MV 9w_age 4h Fold Change 11	MV 9w_age 4h Score(d) 12	MV 9w_age 4h Fold Change 12	Distant 10w_age 36h Score(d) shrt 1	Distant 10w_age 36h Fold Change shrt 1	Distant 10w_age 6h Score(d) shrt 2	Distant 10w_age 6h Fold Change shrt 2	Phosgene 8h Score(d) shrt 3	Phosgene 8h Fold Change shrt 3	LPS 9w_age 4-5h Score(d) shrt 4	LPS 9w_age 4-5h Fold Change shrt 4	MV 9w_age 4-5h Score(d) shrt 5	MV 9w_age 4-5h Fold Change shrt 5	MV+LPS 9w_age 4-5h Score(d) shrt 6	MV+LPS 9w_age 4-5h Fold Change shrt 6	MV 10w_age 8h MS_ILLU_Score(d)	MV 10w_age 8h MS_ILLU_Fold Change	Rt MV 2h Score(d)	Rt MV 2h Fold Change	Rt Distant (brain) 4h Score(d)	Rt Distant (brain) 4h Fold Change	Rt Sulfur 6h Score(d)	Rt Sulfur 6h Fold Change	LPS 24h ILLU Score(d)
ADM	14.6171	7.56254	13.7863	7.69364	2.28141	1.47557	7.15253	83.4635	22.6167	49.0052	4.02779	7.97763	3.64862	3.51526	1.06944	1.44366	12.0332	5.43927	13.7431	6.89624	1.51766	1.55393	1.03032	1.34655	4.63393	4.64693	6.07085	4.56523	2.25365	2.5916	-0.850546	0.935543	6.29679	9.83489	13.2808	4.67564	5.29195	1.76322	10.0742	6.6696	1.20753	0.323543	0.854453	1.27871	4.17399	1.79834	1.55518	4.63594	3.96241
APOLD1	6.6382	5.89985	2.96042	3.1565	-0.402714	0.899343	3.95707	11.4847	7.54739	40.0323	1.35452	2.15878	4.75033	4.43941	3.63414	4.84759	-0.298975	0.921526	4.14403	3.38432	1.2207	1.65733	1.74749	1.49768	12.0041	47.4775	2.54126	8.86172	NA	NA	NA	NA	NA	NA	NA	NA	NA	NA	NA	NA	NA	NA	NA	NA	NA	NA	NA	NA	NA
ARG2	8.70552	13.1893	8.91329	13.8591	2.36482	1.97148	9.23591	18.8176	10.4229	9.57973	5.18167	10.6749	1.03926	1.39179	3.27794	2.00697	7.47216	6.73878	7.82166	10.0408	1.63214	1.79033	2.12945	1.96662	3.10863	2.64358	3.94471	2.32715	6.33124	19.4936	6.4665	2.54688	3.10177	2.48492	10.5632	3.48679	5.08145	1.90655	11.7444	4.64255	1.51832	0.0228023	0.237142	1.05831	-0.347762	0.92445	0.109674	1.06718	6.7671
ARID5A	9.4657	4.90166	7.11142	6.1952	2.0617	1.70091	7.31574	21.0613	7.60195	10.0485	1.43586	1.95152	3.73561	2.23009	3.14705	3.57925	7.29347	2.65143	10.0769	3.68582	2.07889	1.83725	2.08187	1.39506	4.43278	8.87413	3.16564	4.44291	14.244	8.33399	4.66255	2.44418	3.22096	1.8607	8.80765	2.19393	3.47928	1.37661	8.77397	2.90002	2.29802	4.29907	3.38852	2.67333	0.252054	1.0721	NA	NA	-0.483956
BCL3	15.5361	6.8238	7.00655	10.9343	2.67864	1.62665	12.413	12.3652	25.4691	8.88253	4.26214	9.67939	3.53724	3.68081	4.3042	2.38861	8.23965	6.87294	16.1369	5.54791	0.798393	1.25875	0.490648	1.08987	10.7545	3.9302	3.85325	3.09398	6.56302	3.20656	19.3709	9.29243	2.96449	3.4991	8.97538	3.12184	2.47768	1.3776	8.37108	4.35752	1.6972	3.04372	1.12318	1.75894	1.28425	1.29516	NA	NA	4.06481
CCL3	18.5928	40.7275	15.5917	31.2339	1.4808	1.83696	17.4804	2013.53	56.4513	991.766	4.65618	208.396	3.50339	15.595	1.83242	2.09193	15.1064	30.4621	22.3044	32.6657	0.926867	1.24692	3.70103	2.34821	2.10402	1.05623	0.954639	1.01275	0.652964	1.06315	2.88206	1.03786	0.188505	1.07694	11.0365	6.9955	0.564037	1.09416	10.9439	22.3804	0.774929	0.165075	2.19166	2.4833	3.45867	2.95536	0.954464	1.77945	7.37539
CCR1	4.02767	4.56655	8.53988	4.15048	3.44459	4.31109	8.56648	27.775	4.27615	19.3451	4.19566	9.69227	3.10828	6.1377	4.19934	4.99079	7.04191	2.99523	3.7088	4.13281	2.23797	1.59925	-0.0468289	1.09444	3.32203	5.47907	11.1785	7.4077	3.44801	8.60589	8.22602	3.15493	2.40916	3.46545	7.27257	3.07301	4.42662	2.15049	8.551	5.125	0.266851	0.776838	1.36291	1.61807	0.0938113	1.03049	0.728242	1.42205	-0.617988
CCRN4L	20.1159	10.752	5.88586	6.46735	1.38056	1.25052	7.59208	7.82351	4.04218	3.2379	2.95315	3.78371	6.09789	5.41131	4.10329	2.94531	4.14933	3.03817	23.2454	9.58114	0.635936	1.23778	6.44365	2.2284	7.39621	4.69153	0.85053	1.67994	4.07282	2.48734	6.88757	6.54466	3.16367	2.46586	9.008	3.52391	7.05294	1.87397	8.83262	6.89985	2.34829	96.4204	4.18021	3.87446	-0.42	0.862542	NA	NA	5.97147
CD300LF	2.99978	2.4578	4.10725	2.95871	4.80419	3.38094	8.91367	17.2249	4.35541	6.62299	4.66195	7.88321	2.94148	2.74222	4.97476	2.58814	3.14327	2.16078	3.44238	2.33938	1.7516	1.61364	-0.0989402	0.974954	5.51182	3.0752	6.81818	3.46696	5.98344	6.28958	11.7727	3.12263	2.81107	2.03843	5.80552	3.34721	4.72137	2.38289	7.05029	5.34381	NA	NA	NA	NA	NA	NA	NA	NA	NA
CDKN1A	6.41444	3.31067	1.20754	1.48711	1.79295	2.71577	6.93286	7.62565	4.12523	2.77129	3.63002	13.9586	2.4782	2.63522	0.133427	1.03818	0.522765	1.15868	6.30844	3.27034	-0.938669	0.736394	4.137	2.16146	1.72074	3.85593	1.51786	1.93298	9.7487	20.5605	2.20119	2.46269	5.28674	8.07219	3.93534	2.08677	2.16647	1.36022	5.40429	2.12399	3.64511	10.271	6.70028	5.00901	-1.08505	0.763839	4.26674	16.0416	2.97135
CH25H	19.7213	37.8881	12.6975	40.7975	2.67208	1.4997	9.22592	42.8383	21.3418	31.3437	4.61353	11.6115	3.41317	2.95649	7.68952	3.55482	16.4421	19.3873	29.6597	25.2729	1.80145	1.84385	6.11654	4.59137	1.67942	2.65668	4.80864	3.08639	5.13202	6.23051	3.70981	4.43918	3.45012	3.27173	5.7484	5.34802	1.91631	1.7843	6.77148	7.99169	-0.170095	0.918378	0.66425	1.25826	-3.83981	0.561231	NA	NA	24.7582
CLEC4D	4.62044	9.60967	8.02232	18.5642	5.22851	7.31265	8.6809	171.831	4.87352	25.7481	7.29662	26.1004	6.14395	16.2664	2.85679	8.07277	6.74965	8.38734	4.17533	7.35556	3.73151	4.60784	0.369314	1.23525	2.51802	5.68648	12.1265	10.5159	4.79214	19.3048	9.1551	5.58588	1.58746	1.55413	7.96345	5.09618	6.95571	4.21617	10.1272	10.5642	NA	NA	NA	NA	NA	NA	NA	NA	10.9532
CLEC4E	5.86225	7.99983	12.3995	19.9532	4.63475	6.45977	10.4812	336.516	16.4137	119.997	4.25793	51.7146	3.41098	14.923	2.64795	4.29827	14.1265	12.6425	6.05169	8.71197	2.69895	2.21902	-0.190669	0.979335	2.81714	6.35877	5.66671	14.9241	3.24495	5.20586	7.1906	7.41323	1.44462	1.86912	8.7525	4.85136	1.90037	1.53823	7.91578	7.74492	NA	NA	NA	NA	NA	NA	NA	NA	5.04089
CSF2RB	2.80873	2.01995	11.3135	3.37886	3.80723	2.70667	3.95202	8.26628	3.79093	3.5979	3.62692	11.9431	1.80835	2.2198	2.60134	1.88434	14.4179	4.03551	3.47709	2.39084	1.91785	1.2552	-1.30958	0.717424	3.68133	2.16717	3.27913	2.17562	3.62608	7.30703	3.08024	2.34885	1.17254	2.52184	5.81371	2.59875	1.61837	1.31392	6.21358	3.86645	NA	NA	0.387684	1.12784	-0.144969	0.974905	-0.755167	0.5706	NA
CXCL1	21.4108	107.504	15.9005	68.341	1.7691	1.22451	15.0224	847.992	38.7619	502.668	4.4871	38.5427	3.09304	6.69815	3.8353	3.4786	19.5181	59.6876	30.5722	55.3067	1.38608	1.57654	2.43278	2.23382	2.12317	2.4833	3.51938	1.94295	0.477041	0.584031	0.688581	0.600339	1.79251	2.20769	4.11859	5.57319	0.160365	0.551714	3.71005	5.53474	-0.976592	0.568857	4.20967	3.76874	0.912853	1.27751	1.53616	2.29116	16.1855
CXCL2	28.5013	221.523	21.2934	153.18	1.03444	1.6822	8.19472	1433.11	11.223	1406.26	4.37609	72.8082	3.52348	11.1698	3.32306	6.76213	21.6767	98.3881	44.6135	142.146	0.881523	1.19823	1.79365	2.20185	14.1999	22.0888	5.26013	7.3247	2.34175	2.88243	8.52464	39.6585	1.35706	1.55102	12.6864	17.6258	0.245243	1.05524	10.9367	21.4407	2.38055	0.467822	4.54083	17.0722	-2.71161	0.535887	0.26709	1.20122	25.2525
CXCL3	28.8548	128.042	27.3053	60.4218	1.16915	1.3317	5.98161	245.324	14.2009	740.694	4.84766	107.816	3.33904	5.45645	2.17775	2.01052	30.8534	110.626	50.3014	129.469	0.34635	1.03548	4.13539	2.54334	2.22871	1.43242	2.60563	1.16786	NA	NA	NA	NA	NA	NA	NA	NA	NA	NA	NA	NA	NA	NA	1.84229	3.10801	0.030608	1.06548	0.248944	1.26483	NA
FPR2	4.16178	3.00932	7.22662	3.97076	4.01281	2.74335	5.84873	26.2586	4.88005	5.32499	5.5247	16.7138	2.01792	1.7419	1.49029	1.7484	16.2415	3.81888	4.96367	3.97107	0.825253	1.24166	-0.316603	0.92009	1.55569	1.88677	3.2773	2.68751	5.16336	21.0439	11.3464	4.82824	-0.558441	0.879046	6.54067	3.25056	1.72018	1.4344	7.085	5.01619	NA	NA	NA	NA	NA	NA	NA	NA	NA
GADD45G	8.66147	5.09371	4.09523	3.39556	1.51874	1.39011	13.8653	8.2435	11.8131	4.44129	2.93759	4.48175	3.31118	2.52431	2.34426	2.49985	3.45631	2.32023	12.3225	6.25773	-0.454262	0.871595	2.78675	1.73977	3.10754	3.66869	4.38926	1.83878	3.81665	3.09031	5.52436	2.90858	5.32014	3.67638	11.7692	4.09765	11.9072	2.94823	13.9401	3.93701	4.10927	4.0951	0.170567	1.04239	-2.15415	0.700602	1.48577	2.12325	5.17367
IL1B	5.18117	7.49281	14.4845	37.0833	4.3261	5.66282	7.66425	78.2479	6.21708	63.1079	5.14926	27.3591	5.28371	8.83173	2.36138	5.21244	21.926	32.92	4.91942	6.53219	3.45007	4.01737	-2.09481	0.431324	1.85979	4.24735	4.71631	6.43235	2.93625	4.35736	3.53512	2.02669	2.5581	1.82632	9.04728	7.17341	1.5573	1.4107	9.17566	10.3388	2.36428	8.82045	2.06566	4.05261	5.18838	2.07053	0.655874	1.42175	7.9413
IL1R2	5.59646	9.26789	4.46165	7.08559	2.58588	5.59731	14.7881	435.957	4.7764	74.3432	4.93903	23.5433	5.07298	10.0953	3.27759	6.1133	3.78187	4.06093	5.84121	11.8724	1.11002	1.7073	0.905516	1.50076	6.38683	30.9469	5.42882	16.4675	6.81673	41.2514	11.1212	12.1524	3.93112	8.96654	10.674	8.93387	6.7534	3.88998	13.9086	13.7197	5.35777	0.0152698	3.53526	9.98743	-0.622717	0.766664	2.65904	4.07827	16.7519
IL6	18.926	86.7073	9.58712	89.5263	1.53144	1.84824	25.633	1452.44	31.1614	996.717	5.77956	48.5559	5.16905	35.6413	4.40719	15.6812	7.47487	14.6758	22.197	39.486	2.0872	2.78212	2.39719	2.43813	7.87418	118.736	2.12061	5.39348	-0.205704	0.974208	1.20438	1.76826	2.80676	3.70555	7.8495	3.34887	2.27285	1.2876	7.36408	9.09933	0.393458	0.700385	2.31076	5.40749	-1.71146	0.371989	1.02049	1.97352	14.7348
JUNB	13.7296	5.83151	8.01433	15.4697	0.673539	1.12125	9.26361	11.0011	14.9314	5.70168	2.74332	4.2116	5.95882	4.85922	2.06583	2.31165	13.2514	7.41348	13.6751	3.69711	2.83096	2.42511	-0.282668	0.924023	1.74966	1.88743	0.62315	1.31873	5.78177	6.60569	2.2445	2.03645	3.869	2.80065	6.28107	2.42948	0.751358	1.13602	5.36595	3.18257	1.42043	2.08744	4.795	3.58556	1.1457	1.29834	1.56943	2.05886	1.50335
LILRB4	4.78617	4.0367	25.2893	6.38021	5.04921	3.36838	9.17136	13.57	6.5295	9.18106	4.31214	9.12416	4.02102	2.86562	4.07668	3.54955	19.2637	5.78407	5.07013	4.12097	5.5459	1.71344	0.722623	1.23837	5.15217	2.60423	6.84181	3.58808	3.74833	8.25672	9.36877	3.61314	3.78103	2.93062	5.51794	4.0912	2.91754	1.99774	6.90229	5.59037	0.809481	4.68064	1.15265	1.6191	0.247914	1.13813	1.84871	3.39888	4.39191
MAFF	12.2519	6.2846	4.42393	5.60469	1.27382	1.40397	10.8994	8.57004	4.20837	2.79345	2.55543	3.43381	5.69488	3.54698	2.06202	1.99482	4.17146	3.44389	14.6533	4.86412	1.631	1.82925	6.7483	2.57358	4.12701	3.67924	1.12078	1.67423	3.94144	7.43668	5.91329	3.4018	6.74493	22.3496	10.1998	2.35502	4.49938	1.70365	14.2808	3.28316	2.21834	3.10651	4.19636	4.06924	-1.26825	0.713672	NA	NA	1.70998
MMP8	1.82196	3.9885	10.1413	14.4867	5.15398	13.53	9.61318	84.4899	3.99716	28.0439	2.98088	6.29627	4.0661	6.73943	2.86025	8.19211	6.11274	4.03775	1.78555	4.48034	1.96129	1.94884	-0.783586	0.528144	3.22439	9.31645	6.45028	29.9752	3.41542	26.6062	9.03392	5.78563	2.67199	2.43226	5.13192	5.6111	3.3357	3.15921	5.79598	7.07024	0.616764	0.299708	2.61493	6.62221	0.758898	1.87471	-0.401761	0.781881	2.29236
NFIL3	7.19343	3.61323	6.05504	2.31676	1.58953	2.99597	12.3205	36.2411	4.69894	4.58088	3.92501	5.21793	4.71671	15.3647	2.61622	4.26611	1.50772	1.2561	5.83348	3.52946	0.20695	1.10569	1.65719	1.65813	8.9345	16.3852	2.03957	5.05511	2.87026	2.61103	3.46236	4.9533	2.78122	3.05911	7.12381	2.33411	10.0383	1.65556	12.1533	4.46734	3.57959	6.98196	4.58154	3.27482	-1.4535	0.655197	2.50759	5.86506	4.87907
OSMR	9.09937	3.73398	7.41549	3.42442	1.01059	1.18982	5.05411	5.49521	10.1771	3.39115	2.00562	2.93702	0.79125	1.1923	2.71591	1.45097	9.23736	4.05703	8.7706	3.37309	0.773393	1.10148	2.33433	1.44004	1.79547	1.22941	2.94025	1.51302	6.28859	5.08684	14.1663	3.80088	3.29043	2.80359	12.0789	5.48367	2.79001	2.46457	13.7567	5.95621	1.39578	1.60818	NA	NA	NA	NA	NA	NA	7.66054
PLA2G7	0.555951	1.23338	5.37606	2.43386	4.03265	3.93773	4.6666	24.2236	2.95742	3.5293	5.18692	15.2726	2.94091	2.35806	1.56896	1.74266	3.75119	1.85644	0.963338	1.48415	2.17617	1.81341	-1.73682	0.491658	2.1742	2.42852	4.20384	4.13993	4.82381	17.9191	14.1313	4.83687	1.81335	2.82559	4.8969	2.69178	4.14102	2.12582	6.38405	3.86128	0.36126	0.464763	NA	NA	NA	NA	NA	NA	6.62495
PLAUR	10.6021	5.29734	11.6408	4.04753	1.64935	1.368	7.36196	8.31462	3.31647	2.92595	3.40838	5.22411	5.16612	3.11613	2.46578	2.34961	4.49565	1.61141	6.94475	2.89529	4.30629	2.02843	8.41196	2.2356	20.5652	3.33451	1.92267	2.22034	5.52454	8.21721	5.50762	3.62072	3.75817	2.15051	7.13254	2.00832	5.7352	1.68938	8.87462	3.4807	3.38463	2.73917	2.8403	2.36849	-4.48627	0.471937	2.85381	8.22554	4.75707
RHOU	14.1186	5.70716	10.5232	4.69157	-0.0332126	0.986994	3.7492	6.442	18.533	7.34674	2.00541	2.66263	2.41519	1.64029	3.73299	2.09108	10.4801	3.46212	13.9143	5.73976	1.91197	1.41463	1.71068	1.28227	8.25649	3.319	4.92256	2.70672	3.09315	2.35384	3.11071	1.96499	2.98889	2.22933	6.41778	2.59035	1.86279	1.20718	7.43437	2.75297	3.65942	3.36129	NA	NA	NA	NA	NA	NA	10.298
S100A8	1.55648	2.40977	4.37853	10.2073	4.63632	5.59531	6.34432	18.827	3.85278	6.9568	3.00708	4.20167	3.81549	12.0387	3.22817	6.17102	3.35395	4.68824	1.79453	2.80292	1.74221	2.5932	-0.827626	0.575517	1.77459	2.80139	11.9024	8.77569	2.20106	16.2601	19.4457	2.14734	4.04465	5.8806	4.41125	3.81542	2.83589	2.35383	4.58829	3.95375	3.23962	22.4883	3.45423	7.10237	0.532025	1.08172	0.856182	1.52666	0.984737
S100A9	1.61593	2.69604	5.14663	10.7293	4.96228	9.08827	6.08632	24.8866	4.23246	10.8324	3.69947	7.08911	4.59571	13.428	3.16381	7.90827	4.21183	5.42294	2.04885	3.57783	2.08304	2.85567	-0.907102	0.521136	1.57324	2.84461	11.3062	10.431	2.60605	23.3904	11.2115	1.7298	4.04106	6.09567	4.60134	4.31468	3.08216	2.62023	4.90964	4.67273	5.56697	19.7592	3.63103	4.67233	0.54541	1.07425	0.901887	1.56711	2.6295
SAMSN1	6.20283	3.18434	9.5597	3.40967	1.56759	1.47754	5.60945	12.472	4.91299	6.40646	3.3278	6.05484	1.81811	1.98148	2.582	2.23615	6.87839	2.41844	5.91092	2.79458	2.35301	1.46576	1.46826	1.23422	2.79544	2.1943	5.76599	2.35311	8.38476	16.0044	7.77042	9.28658	0.237145	3.04946	24.3571	10.4295	10.1523	5.03678	29.3932	24.7009	1.83701	2.12044	1.78673	2.36494	0.992227	1.46409	0.0904205	1.05955	4.64838
PAI1	10.8658	11.4722	8.44955	10.0794	0.943324	1.36793	15.0362	49.9999	8.20328	43.057	6.35397	16.3914	4.58456	4.4249	2.74168	2.68586	5.95171	3.94692	20.6731	11.3841	3.1032	2.47443	6.21007	3.06261	8.3011	4.2878	4.57671	2.52513	2.28228	2.07813	0.418711	1.07204	3.3457	3.53527	13.8349	4.04474	8.40276	2.05507	8.67136	7.73738	0.94174	0.719042	2.75379	4.91232	-1.19164	0.801925	3.99814	10.0777	-0.980372
SLPI	2.41206	2.34385	5.09954	2.66462	2.30425	2.15774	7.92689	11.5208	4.16524	3.46238	2.90096	6.99291	0.811153	1.30345	2.92912	1.56191	9.28748	3.08962	3.11156	2.14039	0.318512	1.06352	0.776427	1.27657	0.436778	1.14496	3.72862	2.37733	1.52449	3.28161	2.77151	2.46009	1.72961	1.62795	5.18801	2.01407	2.41546	1.25186	6.85451	2.01866	-0.291341	0.891635	2.01331	2.40925	-1.54365	0.643197	1.24917	2.24386	7.21594
SOCS3	8.69289	8.26908	9.48094	15.4524	3.57483	1.55855	17.9624	16.5651	18.0772	8.29317	3.63025	5.56629	6.51295	6.93787	3.7212	4.58138	13.1092	7.49325	8.25317	7.17706	2.14621	2.29991	1.38816	1.4933	11.3369	4.47523	2.89059	3.5893	5.52121	5.90601	18.9702	10.1666	3.70142	3.53087	9.08006	3.3588	2.97263	1.48065	9.95216	4.48504	4.70492	3.37128	1.42465	1.59899	1.45837	1.4914	-0.154102	0.91833	7.64977
SPHK1	7.30275	3.58365	2.64189	2.54331	0.217085	1.0559	7.37107	11.0862	5.97862	3.73363	1.31441	2.04091	2.44748	2.1546	2.15805	1.40042	2.61927	2.05467	9.76758	3.33179	1.12431	1.43502	4.28064	1.6771	2.17462	2.81208	1.28694	1.43523	6.37024	8.59084	3.89766	3.67461	5.47818	3.28007	7.41572	2.02591	2.71016	1.29392	7.64392	2.28182	3.76465	2.97045	5.48443	3.03845	-3.98168	0.350301	0.697261	1.47444	17.5338
THBS1	11.3818	4.52373	6.20544	6.07187	1.14887	1.36253	3.49821	4.68275	5.47512	3.34596	2.91199	4.21985	3.08158	2.83773	2.36236	2.292	4.17442	2.47568	12.4873	4.10794	1.37956	1.71697	2.31032	1.72547	5.18045	2.71162	3.1478	4.09244	1.81365	2.03485	2.98151	2.89497	4.76943	4.67386	4.79027	2.61348	1.29824	1.19631	5.65407	3.49242	-0.78525	6.06037	NA	NA	NA	NA	NA	NA	1.53376
TNFAIP3	13.5919	9.18892	16.7748	11.9838	0.457247	1.08606	12.5828	45.8922	18.649	45.9433	4.83708	10.8356	2.92003	3.02958	2.16471	1.57093	13.4179	6.79373	14.5845	6.68935	2.10847	1.44347	1.60883	1.33765	2.00973	1.77774	0.288918	1.10518	5.13744	4.6854	2.32892	1.06256	2.12059	1.64219	8.64872	2.30394	0.57985	1.05955	6.78275	3.38085	0.803658	1.63279	NA	NA	NA	NA	NA	NA	15.2663
TREM1	7.31448	5.57981	5.36851	3.84231	2.92181	2.02796	12.7205	125.069	5.09975	37.5606	4.55669	21.7611	2.47257	2.37047	2.3623	2.59453	4.76996	2.08795	6.71059	5.79788	0.966948	1.23959	-0.274602	0.948667	2.38999	3.18842	2.86313	1.57827	1.47721	1.66296	2.14478	2.31047	0.298748	1.08853	11.3971	2.50365	0.972979	1.03207	6.13185	5.48689	2.11461	16.815	NA	NA	NA	NA	NA	NA	1.28326
ZFP36	12.1415	6.02644	6.75023	11.183	0.416135	1.09696	4.16293	4.4037	9.31764	6.25386	1.09311	1.63806	4.50998	3.85675	2.72117	1.86981	4.48497	3.17116	9.50993	2.95879	2.56933	2.03259	1.58606	1.41344	0.877861	1.24704	2.45888	1.42656	3.4492	2.46108	6.80738	2.1257	3.62666	2.40179	10.5684	2.12519	6.03904	1.62059	7.64192	2.80632	1.15953	1.3791	3.25073	2.33148	-2.01168	0.7457	0.00687992	1.00321	NA
[truncated: 15 more columns]
